# Supplementary material for: Validity, Reliability and Interpretability of an IMU-Based System to Measure 3D Lower Limb Kinematics of Patients with Heterogeneous Gait Disorders
Source: Sensors (Basel). 2026 Mar 10;26(6):1746. doi: 10.3390/s26061746 (PMC13030621; doi:10.3390/s26061746)
Supplement: Supplementary file 1 [file sensors-26-01746-s001.zip]

Archive with 4 entries (4 files):
- Supplementary material captions.pdf
- TableS1.pdf
- TableS2.xlsx
- TableS3.xlsx
