# Supplementary material for: Validity, Reliability and Interpretability of an IMU-Based System to Measure 3D Lower Limb Kinematics of Patients with Heterogeneous Gait Disorders
Source: Sensors (Basel). 2026 Mar 10;26(6):1746. doi: 10.3390/s26061746 (PMC13030621; doi:10.3390/s26061746)
Supplement: Supplementary file 1 [file sensors-26-01746-s001.zip › TableS2.xlsx]

## Sheet: Feuil1
		Pelvis		Pelvis		Pelvis		Hip		Hip		Hip		Knee		Knee		Knee		Ankle		Foot
		Flexion/Extension		Obliquity		Internal/External rotation		Flexion/Extension		Abduction/adduction		Internal/External rotation		Flexion/Extension		Abduction/adduction		Internal/External rotation		Flexion/Extension		Internal/External rotation
		mean	sd	mean	sd	mean	sd	mean	sd	mean	sd	mean	sd	mean	sd	mean	sd	mean	sd	mean	sd	mean	sd	MEAN	MEDIAN	MAX	MIN
RMSE	AS	15.782	3.812	2.195	0.806	2.109	0.581	8.875	3.322	4.275	1.814	7.953	1.879	5.649	2.579	5.375	2.307	9.581	6.323	6.868	2.924	10.027	3.738	7.15355	6.868	15.782	2.109
	CP	17.833	3.318	4.923	3.039	3.521	2.13	13.507	8.058	7.942	3.917	10.292	3.687	9.965	5.938	7.89	3.784	12.712	5.229	7.263	3.508	12.37	5.499	9.838	9.965	17.833	3.521
	OMD	18.036	6.969	3.174	2.448	3.122	1.087	12.526	5.942	6.552	3.444	8.158	2.691	8.833	5.068	5.999	5.417	14.283	8.24	9.869	4.826	11.963	6.49	9.31955	8.833	18.036	3.122
RMSE centered	AS	0.972	0.258	1.154	0.378	1.354	0.305	3.401	0.709	2.421	0.505	5.472	1.094	3.16	0.783	2.797	1.057	4.805	1.467	2.733	0.898	5.494	1.399	3.06936	2.797	5.494	0.972
	CP	1.086	0.165	1.617	0.672	1.077	0.297	2.897	0.692	2.599	0.695	5.181	0.851	2.821	0.862	3.867	1.346	4.925	1.353	2.986	0.925	5.537	1.309	3.14482	2.897	5.537	1.077
	OMD	0.997	0.261	1.21	0.303	1.503	0.507	2.897	0.719	2.428	0.679	5.623	1.216	2.792	0.615	2.814	0.979	4.203	0.987	3.143	1.044	5.174	1.538	2.98036	2.814	5.623	0.997
Relative RMSE (%)	AS	5.54	1.306	0.237	0.153	0.162	0.064	0.192	0.079	0.288	0.113	0.384	0.13	0.091	0.04	0.539	0.273	0.615	0.459	0.211	0.098	0.642	0.272	0.809182	0.288	5.54	0.091
	CP	4.142	1.106	0.718	0.427	0.219	0.1	0.299	0.172	0.608	0.297	0.497	0.186	0.174	0.091	0.498	0.181	0.795	0.309	0.3	0.173	0.788	0.324	0.821636	0.498	4.142	0.174
	OMD	4.898	2.796	0.465	0.445	0.273	0.129	0.281	0.139	0.518	0.391	0.417	0.217	0.151	0.087	0.487	0.353	0.966	0.532	0.358	0.167	0.965	0.712	0.889	0.465	4.898	0.151
Correlation coefficient	AS	0.659	0.246	0.937	0.083	0.957	0.028	0.982	0.005	0.915	0.056	0.451	0.225	0.988	0.008	0.523	0.265	0.483	0.25	0.962	0.026	0.215	0.268	0.733818	0.915	0.988	0.215
	CP	0.764	0.115	0.754	0.253	0.98	0.018	0.987	0.005	0.879	0.089	0.389	0.263	0.99	0.004	0.455	0.285	0.433	0.267	0.942	0.06	0.363	0.251	0.721455	0.764	0.99	0.363
	OMD	0.736	0.215	0.906	0.089	0.926	0.078	0.984	0.007	0.894	0.098	0.323	0.31	0.992	0.004	0.587	0.233	0.522	0.265	0.939	0.038	0.221	0.307	0.73	0.894	0.992	0.221
ROM difference	AS	1.545	0.999	2.344	0.919	1.66	0.839	3.522	2.787	3.721	1.706	5.975	3.94	3.772	2.339	3.178	2.687	5.008	3.815	3.493	1.963	4.128	1.974	3.486	3.522	5.975	1.545
	CP	1.488	0.82	2.212	1.13	1.179	0.605	3.944	2.327	3.994	1.734	6.54	3.842	3.569	2.727	3.709	2.407	5.653	2.595	4.175	2.419	5.915	3.637	3.85255	3.944	6.54	1.179
	OMD	1.359	0.547	2.279	1.28	2.022	1.176	2.68	1.897	4.236	2.497	6.534	4.609	3.611	2.023	3.572	2.341	5.319	3.237	3.322	1.952	4.752	3.324	3.60782	3.572	6.534	1.359
