# Supplementary material for: Validity, Reliability and Interpretability of an IMU-Based System to Measure 3D Lower Limb Kinematics of Patients with Heterogeneous Gait Disorders
Source: Sensors (Basel). 2026 Mar 10;26(6):1746. doi: 10.3390/s26061746 (PMC13030621; doi:10.3390/s26061746)
Supplement: Supplementary file 1 [file sensors-26-01746-s001.zip › TableS3.xlsx]

## Sheet: Feuil1
Kinematic_outcome	joint	side	plane	tested_device	Variable	ICC_intra_Sess	ICC_inter_Sess	ICC_intra_Ope	ICC_inter_Ope	SEM_intra_Sess	SEM_inter_Sess	SEM_intra_Ope	SEM_inter_Ope	MDC_intra_Sess	MDC_inter_Sess	MDC_intra_Ope	MDC_inter_Ope
ankle_left_aa	ankle	left	aa	I	Stride_time	0.853518	0.281786	0.681259	0.700315	0.0458647	0.103068	0.067656	0.054574	0.127131	0.28569	0.187533	0.151271
ankle_left_aa	ankle	left	aa	I	Stride_length	0.938734	0.104796	0.869241	0.911896	0.0522461	0.194337	0.0763275	0.0625005	0.144819	0.538675	0.211569	0.173243
ankle_left_aa	ankle	left	aa	I	Walking_speed	0.89709	0.275289	0.708202	0.791624	0.074089	0.192053	0.124757	0.0964122	0.205364	0.532344	0.34581	0.267241
ankle_left_aa	ankle	left	aa	I	Percentage_stance	0.635107	0.22677	0.525875	0.571002	2.25777	3.134	2.57361	2.18869	6.25821	8.687	7.13368	6.06675
ankle_left_aa	ankle	left	aa	I	Max	0.847233	0.655558	0.33591	0.671238	1.41647	2.08092	2.95328	2.00494	3.92624	5.76802	8.18608	5.55741
ankle_left_aa	ankle	left	aa	I	Min	0.915219	0.413688	0.669659	0.755779	1.94828	4.9842	3.84578	3.28011	5.40037	13.8155	10.6599	9.09201
ankle_left_aa	ankle	left	aa	I	ROM	0.843645	0.25583	0.713519	0.675065	2.1336	4.64779	2.88805	3.00722	5.91403	12.883	8.00527	8.3356
ankle_left_aa	ankle	left	aa	I	Mean	0.910263	0.586231	0.518322	0.737169	1.22541	2.59004	2.83906	2.14982	3.39666	7.17923	7.86947	5.95898
ankle_left_aa	ankle	left	aa	I	Std	0.86176	0.233759	0.733981	0.71454	0.640752	1.48195	0.88885	0.864486	1.77607	4.10775	2.46377	2.39623
ankle_left_aa	ankle	left	aa	I	MaxStance	0.835585	0.729024	0.238328	0.657095	1.48076	1.90849	3.18711	2.08936	4.10445	5.29007	8.83423	5.79142
ankle_left_aa	ankle	left	aa	I	MinStance	0.823508	0.508645	0.496357	0.651369	2.34391	3.9078	3.9595	3.40949	6.49699	10.8319	10.9752	9.45062
ankle_left_aa	ankle	left	aa	I	ROMStance	0.694307	0.322902	0.544489	0.509174	2.43197	3.62952	2.96869	3.11311	6.74108	10.0605	8.22878	8.62911
ankle_left_aa	ankle	left	aa	I	MeanStance	0.845194	0.688076	0.306197	0.691959	1.46156	2.08955	3.09414	2.13188	4.05123	5.79193	8.57652	5.90926
ankle_left_aa	ankle	left	aa	I	StdStance	0.735757	0.297789	0.582795	0.594128	0.689598	1.11796	0.8665	0.857026	1.91147	3.09883	2.40182	2.37556
ankle_left_aa	ankle	left	aa	I	MaxSwing	0.871375	0.309252	0.702563	0.740377	1.89954	4.22256	2.88857	2.63814	5.26526	11.7044	8.00672	7.31256
ankle_left_aa	ankle	left	aa	I	MinSwing	0.916929	0.392561	0.689826	0.754422	1.98281	5.17536	3.83141	3.32555	5.49606	14.3454	10.6201	9.21795
ankle_left_aa	ankle	left	aa	I	ROMSwing	0.776559	0.26843	0.596117	0.697065	2.29205	4.05119	3.08156	2.56588	6.35325	11.2293	8.54166	7.11226
ankle_left_aa	ankle	left	aa	I	MeanSwing	0.925141	0.371917	0.731275	0.763376	1.52638	4.23754	2.89199	2.6704	4.23092	11.7459	8.01617	7.40196
ankle_left_aa	ankle	left	aa	I	StdSwing	0.777901	0.284388	0.594702	0.693773	0.823867	1.44733	1.11294	0.95473	2.28364	4.0118	3.08491	2.64638
ankle_left_aa	ankle	left	aa	I	Frame_1	0.890087	0.45279	0.671085	0.728319	2.20855	4.55654	3.82053	3.43392	6.12178	12.6301	10.59	9.51833
ankle_left_aa	ankle	left	aa	I	Frame_2	0.881904	0.466543	0.657059	0.724412	2.19608	4.3228	3.74232	3.34574	6.08723	11.9822	10.3732	9.27392
ankle_left_aa	ankle	left	aa	I	Frame_3	0.874628	0.469272	0.649262	0.724536	2.17084	4.15597	3.63094	3.24165	6.01726	11.5198	10.0644	8.9854
ankle_left_aa	ankle	left	aa	I	Frame_4	0.866698	0.465488	0.644251	0.724116	2.14101	4.01692	3.49761	3.13438	5.93457	11.1343	9.69487	8.68805
ankle_left_aa	ankle	left	aa	I	Frame_5	0.857156	0.46158	0.638019	0.719713	2.10946	3.86704	3.35802	3.03356	5.84713	10.7189	9.30795	8.4086
ankle_left_aa	ankle	left	aa	I	Frame_6	0.846232	0.462726	0.627276	0.710293	2.07361	3.68629	3.2284	2.9424	5.74775	10.2179	8.94867	8.15593
ankle_left_aa	ankle	left	aa	I	Frame_7	0.835134	0.472415	0.609511	0.696607	2.02949	3.47452	3.12339	2.861	5.62547	9.63089	8.65761	7.93029
ankle_left_aa	ankle	left	aa	I	Frame_8	0.825747	0.491958	0.584488	0.68042	1.97435	3.24745	3.04877	2.79005	5.47261	9.00148	8.45077	7.73363
ankle_left_aa	ankle	left	aa	I	Frame_9	0.819787	0.519121	0.5544	0.663859	1.90911	3.02824	3.002	2.73013	5.29178	8.39384	8.32111	7.56753
ankle_left_aa	ankle	left	aa	I	Frame_10	0.817623	0.548331	0.52322	0.648713	1.84032	2.84007	2.97554	2.68097	5.1011	7.87227	8.24778	7.43127
ankle_left_aa	ankle	left	aa	I	Frame_11	0.817822	0.574091	0.493411	0.638767	1.7776	2.6946	2.96425	2.63071	4.92726	7.46906	8.21647	7.29195
ankle_left_aa	ankle	left	aa	I	Frame_12	0.818012	0.594006	0.464895	0.629641	1.72982	2.58782	2.96619	2.59307	4.79481	7.17306	8.22185	7.18762
ankle_left_aa	ankle	left	aa	I	Frame_13	0.816356	0.608321	0.436256	0.620794	1.70051	2.50671	2.97942	2.5642	4.71356	6.94823	8.25852	7.10761
ankle_left_aa	ankle	left	aa	I	Frame_14	0.812335	0.620173	0.406643	0.611781	1.68743	2.43305	3.00049	2.54006	4.67731	6.74407	8.31693	7.04068
ankle_left_aa	ankle	left	aa	I	Frame_15	0.806674	0.634903	0.382898	0.60253	1.684	2.34753	3.00867	2.51759	4.6678	6.50703	8.3396	6.97841
ankle_left_aa	ankle	left	aa	I	Frame_16	0.80065	0.651006	0.359427	0.592997	1.68324	2.25671	3.01732	2.49705	4.6657	6.25528	8.3636	6.92148
ankle_left_aa	ankle	left	aa	I	Frame_17	0.795214	0.668145	0.33547	0.583589	1.68164	2.16562	3.0293	2.479	4.66128	6.00279	8.39678	6.87145
ankle_left_aa	ankle	left	aa	I	Frame_18	0.790614	0.684592	0.311804	0.57724	1.67974	2.08337	3.04526	2.45865	4.656	5.77482	8.44103	6.81502
ankle_left_aa	ankle	left	aa	I	Frame_19	0.786617	0.698229	0.289482	0.573386	1.68021	2.01922	3.06599	2.4409	4.6573	5.59699	8.49849	6.76584
ankle_left_aa	ankle	left	aa	I	Frame_20	0.782692	0.707104	0.269386	0.571189	1.68604	1.98008	3.09154	2.42978	4.67348	5.4885	8.56932	6.73499
ankle_left_aa	ankle	left	aa	I	Frame_21	0.778549	0.71045	0.252459	0.570741	1.69845	1.96791	3.12054	2.42485	4.70785	5.45476	8.64971	6.72133
ankle_left_aa	ankle	left	aa	I	Frame_22	0.774391	0.708683	0.239276	0.571963	1.71606	1.97996	3.15114	2.42449	4.75666	5.48816	8.7345	6.72035
ankle_left_aa	ankle	left	aa	I	Frame_23	0.770484	0.703101	0.229844	0.574669	1.73683	2.00987	3.18156	2.42681	4.81424	5.57108	8.81882	6.72677
ankle_left_aa	ankle	left	aa	I	Frame_24	0.767005	0.695191	0.223632	0.5786	1.75888	2.05072	3.21068	2.42968	4.87538	5.6843	8.89956	6.73474
ankle_left_aa	ankle	left	aa	I	Frame_25	0.763948	0.686518	0.219631	0.583575	1.78097	2.09557	3.2382	2.43145	4.9366	5.80862	8.97583	6.73964
ankle_left_aa	ankle	left	aa	I	Frame_26	0.761267	0.677951	0.21695	0.589304	1.80213	2.14019	3.2638	2.43135	4.99524	5.9323	9.0468	6.73935
ankle_left_aa	ankle	left	aa	I	Frame_27	0.758908	0.670076	0.214954	0.595567	1.82165	2.18194	3.28716	2.42898	5.04935	6.04803	9.11155	6.73279
ankle_left_aa	ankle	left	aa	I	Frame_28	0.756939	0.662949	0.213275	0.602288	1.83869	2.2203	3.30798	2.42393	5.0966	6.15435	9.16926	6.7188
ankle_left_aa	ankle	left	aa	I	Frame_29	0.755412	0.659116	0.211951	0.609493	1.85309	2.24733	3.32626	2.41594	5.13651	6.22929	9.21992	6.69664
ankle_left_aa	ankle	left	aa	I	Frame_30	0.754319	0.653804	0.210976	0.617318	1.86506	2.27869	3.34235	2.40473	5.16968	6.31619	9.26452	6.66557
ankle_left_aa	ankle	left	aa	I	Frame_31	0.753704	0.648052	0.210483	0.625888	1.87467	2.31113	3.35642	2.39035	5.19631	6.40612	9.30352	6.62571
ankle_left_aa	ankle	left	aa	I	Frame_32	0.753683	0.641415	0.210747	0.635223	1.88164	2.34625	3.36819	2.37333	5.21564	6.50349	9.33616	6.57854
ankle_left_aa	ankle	left	aa	I	Frame_33	0.754392	0.633433	0.212118	0.645214	1.88581	2.38619	3.37759	2.35454	5.2272	6.61418	9.36221	6.52646
ankle_left_aa	ankle	left	aa	I	Frame_34	0.755927	0.623645	0.215114	0.655713	1.88735	2.43329	3.38451	2.33496	5.23146	6.74473	9.38138	6.47217
ankle_left_aa	ankle	left	aa	I	Frame_35	0.758529	0.611806	0.220463	0.666492	1.88604	2.48944	3.38872	2.31594	5.22783	6.90039	9.39306	6.41945
ankle_left_aa	ankle	left	aa	I	Frame_36	0.76238	0.598095	0.228705	0.677205	1.88195	2.55529	3.3906	2.29936	5.2165	7.08291	9.39825	6.3735
ankle_left_aa	ankle	left	aa	I	Frame_37	0.767429	0.582995	0.239963	0.687576	1.87591	2.63023	3.39119	2.28694	5.19977	7.29063	9.39991	6.33907
ankle_left_aa	ankle	left	aa	I	Frame_38	0.773462	0.567137	0.253987	0.697459	1.86927	2.71322	3.39215	2.27984	5.18135	7.52066	9.40255	6.31941
ankle_left_aa	ankle	left	aa	I	Frame_39	0.780202	0.551028	0.270328	0.706733	1.86348	2.80353	3.3953	2.27909	5.16531	7.771	9.41128	6.31731
ankle_left_aa	ankle	left	aa	I	Frame_40	0.787362	0.535157	0.288263	0.71539	1.85978	2.90045	3.40252	2.28507	5.15505	8.03962	9.4313	6.3339
ankle_left_aa	ankle	left	aa	I	Frame_41	0.794753	0.519623	0.307192	0.72353	1.85923	3.00454	3.41588	2.29776	5.15353	8.32817	9.46833	6.36905
ankle_left_aa	ankle	left	aa	I	Frame_42	0.802181	0.505427	0.326416	0.731221	1.86287	3.11378	3.4375	2.31733	5.1636	8.63095	9.52827	6.4233
ankle_left_aa	ankle	left	aa	I	Frame_43	0.809634	0.493641	0.345405	0.738607	1.87096	3.22612	3.46941	2.34393	5.18604	8.94234	9.61672	6.49704
ankle_left_aa	ankle	left	aa	I	Frame_44	0.817121	0.483494	0.363748	0.745709	1.88371	3.34551	3.51356	2.37838	5.22138	9.27328	9.7391	6.59255
ankle_left_aa	ankle	left	aa	I	Frame_45	0.82459	0.474891	0.3812	0.752481	1.9017	3.4745	3.57181	2.42207	5.27124	9.63082	9.90057	6.71363
ankle_left_aa	ankle	left	aa	I	Frame_46	0.831971	0.467627	0.397741	0.758657	1.92556	3.61622	3.64549	2.4775	5.33737	10.0236	10.1048	6.86729
ankle_left_aa	ankle	left	aa	I	Frame_47	0.839027	0.46127	0.413398	0.763836	1.95669	3.77414	3.73523	2.54783	5.42367	10.4614	10.3535	7.06224
ankle_left_aa	ankle	left	aa	I	Frame_48	0.84536	0.455356	0.42811	0.767609	1.99724	3.95073	3.84084	2.63582	5.53607	10.9509	10.6463	7.30613
ankle_left_aa	ankle	left	aa	I	Frame_49	0.850612	0.449515	0.441688	0.769935	2.0488	4.14614	3.96077	2.74144	5.67899	11.4925	10.9787	7.59888
ankle_left_aa	ankle	left	aa	I	Frame_50	0.854502	0.443328	0.454373	0.770941	2.11268	4.35824	4.09122	2.86134	5.85605	12.0804	11.3403	7.93124
ankle_left_aa	ankle	left	aa	I	Frame_51	0.856724	0.436352	0.46593	0.770896	2.18939	4.58195	4.22704	2.98942	6.06869	12.7005	11.7168	8.28626
ankle_left_aa	ankle	left	aa	I	Frame_52	0.857123	0.428267	0.476395	0.770016	2.2782	4.8089	4.36127	3.118	6.31486	13.3296	12.0888	8.64267
ankle_left_aa	ankle	left	aa	I	Frame_53	0.85553	0.418936	0.485645	0.768301	2.37753	5.02731	4.48611	3.23971	6.59019	13.935	12.4349	8.98003
ankle_left_aa	ankle	left	aa	I	Frame_54	0.851637	0.408227	0.493232	0.765639	2.48611	5.22419	4.59475	3.34721	6.89115	14.4807	12.736	9.27799
ankle_left_aa	ankle	left	aa	I	Frame_55	0.845096	0.396166	0.49861	0.761783	2.60269	5.38758	4.68252	3.43571	7.2143	14.9336	12.9793	9.52331
ankle_left_aa	ankle	left	aa	I	Frame_56	0.835752	0.382839	0.501519	0.756309	2.72407	5.50887	4.74562	3.5038	7.55075	15.2698	13.1542	9.71203
ankle_left_aa	ankle	left	aa	I	Frame_57	0.823544	0.368222	0.501877	0.748949	2.84568	5.5844	4.78119	3.55172	7.88783	15.4792	13.2528	9.84487
ankle_left_aa	ankle	left	aa	I	Frame_58	0.808547	0.352306	0.500044	0.739507	2.96193	5.61559	4.78641	3.58159	8.21005	15.5656	13.2672	9.92766
ankle_left_aa	ankle	left	aa	I	Frame_59	0.791201	0.335266	0.498747	0.728064	3.06477	5.60408	4.74856	3.5944	8.4951	15.5337	13.1623	9.96318
ankle_left_aa	ankle	left	aa	I	Frame_60	0.772178	0.320083	0.500184	0.715009	3.14633	5.54197	4.66027	3.58976	8.72118	15.3615	12.9176	9.95031
ankle_left_aa	ankle	left	aa	I	Frame_61	0.752358	0.306929	0.502371	0.700671	3.20155	5.437	4.53837	3.5686	8.87423	15.0706	12.5797	9.89165
ankle_left_aa	ankle	left	aa	I	Frame_62	0.73357	0.295928	0.505432	0.685856	3.22552	5.3028	4.39461	3.5338	8.94068	14.6986	12.1812	9.79519
ankle_left_aa	ankle	left	aa	I	Frame_63	0.71882	0.287985	0.510185	0.672333	3.2136	5.15633	4.24145	3.4881	8.90763	14.2926	11.7567	9.66851
ankle_left_aa	ankle	left	aa	I	Frame_64	0.711804	0.282839	0.518566	0.662961	3.163	5.02009	4.08813	3.43176	8.7674	13.915	11.3317	9.51235
ankle_left_aa	ankle	left	aa	I	Frame_65	0.715294	0.278993	0.53308	0.660283	3.07413	4.91364	3.93682	3.36337	8.52105	13.6199	10.9123	9.32278
ankle_left_aa	ankle	left	aa	I	Frame_66	0.729146	0.275258	0.55496	0.6652	2.95375	4.84513	3.78622	3.28257	8.18738	13.43	10.4949	9.09882
ankle_left_aa	ankle	left	aa	I	Frame_67	0.750101	0.271981	0.582841	0.676693	2.81505	4.809	3.63709	3.19101	7.80292	13.3299	10.0815	8.84502
ankle_left_aa	ankle	left	aa	I	Frame_68	0.77332	0.270152	0.612456	0.69215	2.67447	4.7922	3.49696	3.09389	7.41324	13.2833	9.69309	8.57583
ankle_left_aa	ankle	left	aa	I	Frame_69	0.79446	0.270047	0.638734	0.708537	2.54769	4.78363	3.37763	2.99853	7.06184	13.2595	9.36233	8.31149
ankle_left_aa	ankle	left	aa	I	Frame_70	0.81128	0.270962	0.658462	0.72355	2.44257	4.77637	3.28593	2.9111	6.77047	13.2394	9.10814	8.06916
ankle_left_aa	ankle	left	aa	I	Frame_71	0.82432	0.272176	0.671825	0.736214	2.35397	4.76761	3.21731	2.83499	6.52487	13.2152	8.91793	7.85818
ankle_left_aa	ankle	left	aa	I	Frame_72	0.835635	0.27345	0.68149	0.746344	2.26937	4.75704	3.15908	2.77264	6.29036	13.1858	8.75654	7.68535
ankle_left_aa	ankle	left	aa	I	Frame_73	0.846675	0.274623	0.690268	0.753837	2.18195	4.74765	3.10122	2.72695	6.04806	13.1598	8.59613	7.55871
ankle_left_aa	ankle	left	aa	I	Frame_74	0.857488	0.275569	0.69968	0.758338	2.09466	4.74176	3.04074	2.70133	5.80609	13.1435	8.4285	7.4877
ankle_left_aa	ankle	left	aa	I	Frame_75	0.867315	0.276386	0.710512	0.759352	2.01532	4.73941	2.97679	2.69843	5.58618	13.137	8.25123	7.47966
ankle_left_aa	ankle	left	aa	I	Frame_76	0.875487	0.277722	0.722967	0.756521	1.95004	4.73682	2.90872	2.71906	5.40524	13.1298	8.06257	7.53686
ankle_left_aa	ankle	left	aa	I	Frame_77	0.881586	0.280397	0.733875	0.74995	1.90284	4.73077	2.85262	2.76173	5.2744	13.113	7.90705	7.65512
ankle_left_aa	ankle	left	aa	I	Frame_78	0.885606	0.285268	0.742408	0.740451	1.87467	4.71968	2.81313	2.82206	5.19632	13.0823	7.79759	7.82236
ankle_left_aa	ankle	left	aa	I	Frame_79	0.887936	0.293084	0.748093	0.729648	1.86343	4.70482	2.79383	2.89338	5.16517	13.0411	7.74411	8.02004
ankle_left_aa	ankle	left	aa	I	Frame_80	0.889406	0.303573	0.751	0.719481	1.86342	4.69133	2.79605	2.96833	5.16514	13.0037	7.75026	8.22778
ankle_left_aa	ankle	left	aa	I	Frame_81	0.891061	0.315109	0.753064	0.712282	1.86723	4.68936	2.81124	3.04054	5.17571	12.9982	7.79237	8.42794
ankle_left_aa	ankle	left	aa	I	Frame_82	0.893783	0.326555	0.752863	0.709343	1.86854	4.70645	2.85018	3.10725	5.17932	13.0456	7.90031	8.61285
ankle_left_aa	ankle	left	aa	I	Frame_83	0.897995	0.336901	0.751527	0.711137	1.86416	4.74787	2.90946	3.16775	5.16719	13.1604	8.06462	8.78056
ankle_left_aa	ankle	left	aa	I	Frame_84	0.90359	0.345572	0.749821	0.717145	1.8543	4.81536	2.98706	3.22284	5.13986	13.3475	8.2797	8.93326
ankle_left_aa	ankle	left	aa	I	Frame_85	0.91	0.352365	0.748372	0.728079	1.84187	4.90682	3.07976	3.26251	5.10539	13.601	8.53667	9.04323
ankle_left_aa	ankle	left	aa	I	Frame_86	0.91658	0.357387	0.747732	0.740957	1.82986	5.0174	3.18209	3.29533	5.07211	13.9075	8.8203	9.13419
ankle_left_aa	ankle	left	aa	I	Frame_87	0.922763	0.360717	0.748121	0.753929	1.82035	5.14171	3.2873	3.32475	5.04575	14.2521	9.11192	9.21573
ankle_left_aa	ankle	left	aa	I	Frame_88	0.928205	0.362117	0.749813	0.765717	1.81466	5.27532	3.3875	3.35263	5.02997	14.6224	9.38967	9.29301
ankle_left_aa	ankle	left	aa	I	Frame_89	0.93271	0.361235	0.752714	0.775761	1.81345	5.41584	3.47641	3.37909	5.02663	15.012	9.63613	9.36636
ankle_left_aa	ankle	left	aa	I	Frame_90	0.936188	0.357816	0.756554	0.784113	1.81847	5.56233	3.55187	3.40243	5.04054	15.418	9.84528	9.43104
ankle_left_aa	ankle	left	aa	I	Frame_91	0.938655	0.352116	0.760797	0.791004	1.83127	5.71287	3.61615	3.4212	5.07602	15.8353	10.0235	9.48307
ankle_left_aa	ankle	left	aa	I	Frame_92	0.940394	0.345077	0.765195	0.796679	1.84937	5.86154	3.67056	3.43437	5.12619	16.2474	10.1743	9.51958
ankle_left_aa	ankle	left	aa	I	Frame_93	0.941788	0.33842	0.76965	0.800909	1.86653	5.9942	3.71297	3.44362	5.17376	16.6151	10.2918	9.54522
ankle_left_aa	ankle	left	aa	I	Frame_94	0.942961	0.334069	0.772967	0.803219	1.87774	6.0879	3.74623	3.4502	5.20483	16.8748	10.384	9.56346
ankle_left_aa	ankle	left	aa	I	Frame_95	0.94345	0.334145	0.773976	0.802647	1.88604	6.11243	3.7706	3.45664	5.22783	16.9428	10.4516	9.58131
ankle_left_aa	ankle	left	aa	I	Frame_96	0.942365	0.34077	0.770935	0.797941	1.90077	6.03722	3.78937	3.46568	5.26868	16.7343	10.5036	9.60636
ankle_left_aa	ankle	left	aa	I	Frame_97	0.938787	0.355566	0.762085	0.78814	1.93054	5.84309	3.80599	3.4766	5.35118	16.1962	10.5497	9.63664
ankle_left_aa	ankle	left	aa	I	Frame_98	0.932065	0.379269	0.746939	0.773223	1.97864	5.53741	3.81883	3.4856	5.4845	15.3489	10.5853	9.6616
ankle_left_aa	ankle	left	aa	I	Frame_99	0.922152	0.40908	0.72602	0.755032	2.04087	5.17044	3.82869	3.48627	5.65699	14.3317	10.6126	9.66344
ankle_left_aa	ankle	left	aa	I	Frame_100	0.909884	0.438958	0.702049	0.737553	2.10723	4.81217	3.83163	3.47024	5.84094	13.3386	10.6207	9.61901
ankle_left_aa	ankle	left	aa	I	Frame_101	0.896712	0.461065	0.68027	0.725013	2.16622	4.52211	3.81126	3.43203	6.00447	12.5347	10.5643	9.51309
ankle_left_aa	ankle	left	aa	O	Stride_time	0.851247	0.208556	0.710021	0.781136	0.0460576	0.106391	0.0643059	0.0480383	0.127665	0.2949	0.178247	0.133155
ankle_left_aa	ankle	left	aa	O	Stride_length	0.191678	0.016952	0.191678	0.175509	0.0215412	0.0248341	0.0215412	0.0234687	0.059709	0.0688366	0.059709	0.0650518
ankle_left_aa	ankle	left	aa	O	Walking_speed	0.189694	0.0311528	0.189694	0.178623	0.0210399	0.0251557	0.0210399	0.0240176	0.0583197	0.0697281	0.0583197	0.0665733
ankle_left_aa	ankle	left	aa	O	Percentage_stance	0.704607	0.0914904	0.62211	0.646763	1.02607	1.77804	1.16054	1.03779	2.84412	4.92846	3.21685	2.87661
ankle_left_aa	ankle	left	aa	O	Max	0.863528	0.646225	0.587808	0.389343	0.868717	1.48012	1.50975	1.78666	2.40796	4.10269	4.18482	4.95238
ankle_left_aa	ankle	left	aa	O	Min	0.86501	0.280465	0.665289	0.797594	1.15288	3.05267	1.81538	1.65153	3.19563	8.46158	5.03199	4.57782
ankle_left_aa	ankle	left	aa	O	ROM	0.919455	0.543523	0.627685	0.702084	0.861878	2.0092	1.85303	1.64618	2.389	5.56922	5.13634	4.56297
ankle_left_aa	ankle	left	aa	O	Mean	0.832099	0.330688	0.646631	0.694704	0.878848	2.07471	1.27497	1.3968	2.43604	5.7508	3.53404	3.87174
ankle_left_aa	ankle	left	aa	O	Std	0.932804	0.517147	0.624179	0.756494	0.224184	0.594006	0.530181	0.435935	0.621407	1.6465	1.46959	1.20835
ankle_left_aa	ankle	left	aa	O	MaxStance	0.852416	0.641999	0.599363	0.384088	0.924357	1.48884	1.52298	1.83308	2.56219	4.12685	4.2215	5.08104
ankle_left_aa	ankle	left	aa	O	MinStance	0.864259	0.276883	0.661519	0.801916	1.14599	3.04627	1.80964	1.63413	3.17652	8.44384	5.01607	4.52959
ankle_left_aa	ankle	left	aa	O	ROMStance	0.936748	0.588724	0.604938	0.698177	0.772747	1.92853	1.93122	1.63166	2.14194	5.34563	5.35306	4.52273
ankle_left_aa	ankle	left	aa	O	MeanStance	0.796177	0.357324	0.59795	0.663695	0.956696	2.05324	1.34365	1.50387	2.65183	5.69129	3.72442	4.16852
ankle_left_aa	ankle	left	aa	O	StdStance	0.918313	0.613193	0.471658	0.725108	0.24982	0.555426	0.635343	0.445969	0.692466	1.53956	1.76108	1.23616
ankle_left_aa	ankle	left	aa	O	MaxSwing	0.888332	0.532981	0.660517	0.53639	0.830992	1.75248	1.44891	1.63622	2.30339	4.85763	4.01618	4.53538
ankle_left_aa	ankle	left	aa	O	MinSwing	0.880096	0.206371	0.762704	0.816008	1.07148	2.97817	1.50734	1.48807	2.96999	8.25508	4.17813	4.12471
ankle_left_aa	ankle	left	aa	O	ROMSwing	0.897626	0.319964	0.787223	0.754592	0.809991	1.96792	1.16774	1.31255	2.24518	5.4548	3.23682	3.63822
ankle_left_aa	ankle	left	aa	O	MeanSwing	0.874042	0.301775	0.703439	0.734245	0.836801	2.19759	1.284	1.32373	2.31949	6.0914	3.55907	3.66919
ankle_left_aa	ankle	left	aa	O	StdSwing	0.876758	0.309017	0.779156	0.733671	0.288139	0.647915	0.385715	0.448062	0.798682	1.79593	1.06915	1.24197
ankle_left_aa	ankle	left	aa	O	Frame_1	0.801393	0.419163	0.55298	0.621914	0.976545	1.83943	1.46507	1.4397	2.70685	5.09864	4.06097	3.99064
ankle_left_aa	ankle	left	aa	O	Frame_2	0.794915	0.452704	0.525127	0.59146	0.961717	1.72647	1.46342	1.43097	2.66574	4.78552	4.0564	3.96645
ankle_left_aa	ankle	left	aa	O	Frame_3	0.786423	0.492964	0.491337	0.551992	0.94668	1.60089	1.46097	1.42414	2.62406	4.43744	4.04961	3.94751
ankle_left_aa	ankle	left	aa	O	Frame_4	0.776746	0.537592	0.454129	0.509236	0.933869	1.4753	1.46026	1.41623	2.58855	4.08932	4.04765	3.92559
ankle_left_aa	ankle	left	aa	O	Frame_5	0.767524	0.578884	0.419081	0.463689	0.925301	1.36988	1.46269	1.41708	2.5648	3.79712	4.05437	3.92794
ankle_left_aa	ankle	left	aa	O	Frame_6	0.760804	0.607958	0.393503	0.422357	0.921981	1.30371	1.46811	1.42884	2.5556	3.61371	4.0694	3.96054
ankle_left_aa	ankle	left	aa	O	Frame_7	0.758214	0.618142	0.383299	0.393941	0.923483	1.28951	1.47486	1.45044	2.55976	3.57433	4.0881	4.02043
ankle_left_aa	ankle	left	aa	O	Frame_8	0.760223	0.608782	0.390552	0.384089	0.928097	1.32628	1.47965	1.47803	2.57255	3.67626	4.10137	4.0969
ankle_left_aa	ankle	left	aa	O	Frame_9	0.765746	0.584113	0.412618	0.392834	0.934777	1.4024	1.48021	1.50723	2.59107	3.88725	4.10294	4.17784
ankle_left_aa	ankle	left	aa	O	Frame_10	0.773205	0.550484	0.444598	0.41579	0.942439	1.50145	1.47482	1.5343	2.61231	4.16181	4.088	4.25285
ankle_left_aa	ankle	left	aa	O	Frame_11	0.780891	0.515553	0.481692	0.448065	0.95091	1.60528	1.46252	1.55509	2.63579	4.44961	4.05391	4.3105
ankle_left_aa	ankle	left	aa	O	Frame_12	0.78742	0.480768	0.521353	0.48565	0.960479	1.70603	1.44123	1.56583	2.66231	4.72889	3.9949	4.34027
ankle_left_aa	ankle	left	aa	O	Frame_13	0.792182	0.448033	0.55862	0.521321	0.970701	1.79631	1.41465	1.57072	2.69065	4.97911	3.92122	4.35381
ankle_left_aa	ankle	left	aa	O	Frame_14	0.795016	0.419318	0.590285	0.552434	0.980694	1.8701	1.38648	1.57046	2.71835	5.18365	3.84313	4.35309
ankle_left_aa	ankle	left	aa	O	Frame_15	0.796092	0.396083	0.614767	0.577693	0.98917	1.9231	1.35961	1.56599	2.74184	5.33055	3.76865	4.34071
ankle_left_aa	ankle	left	aa	O	Frame_16	0.795592	0.379502	0.631129	0.596488	0.994949	1.95294	1.33656	1.5587	2.75786	5.41326	3.70476	4.32049
ankle_left_aa	ankle	left	aa	O	Frame_17	0.793687	0.370147	0.639243	0.608894	0.99786	1.9601	1.31951	1.55024	2.76593	5.43313	3.6575	4.29706
ankle_left_aa	ankle	left	aa	O	Frame_18	0.790452	0.367488	0.639503	0.615418	0.998494	1.94868	1.30965	1.54218	2.76769	5.40146	3.63016	4.27471
ankle_left_aa	ankle	left	aa	O	Frame_19	0.785949	0.370931	0.633505	0.61685	0.998162	1.92316	1.3061	1.53588	2.76677	5.33073	3.62033	4.25725
ankle_left_aa	ankle	left	aa	O	Frame_20	0.780333	0.378924	0.622673	0.61423	0.998247	1.89003	1.30832	1.53216	2.767	5.23891	3.62648	4.24692
ankle_left_aa	ankle	left	aa	O	Frame_21	0.774019	0.389438	0.607859	0.608919	0.999434	1.85561	1.31656	1.53107	2.77029	5.14349	3.64931	4.2439
ankle_left_aa	ankle	left	aa	O	Frame_22	0.767489	0.400533	0.590797	0.602201	1.00203	1.82523	1.32931	1.53265	2.77748	5.05927	3.68467	4.24828
ankle_left_aa	ankle	left	aa	O	Frame_23	0.761224	0.410304	0.573282	0.595476	1.00599	1.80299	1.34483	1.5364	2.78846	4.99764	3.72769	4.25867
ankle_left_aa	ankle	left	aa	O	Frame_24	0.755674	0.417422	0.556928	0.589999	1.01099	1.79112	1.36144	1.54168	2.80232	4.96473	3.77371	4.27331
ankle_left_aa	ankle	left	aa	O	Frame_25	0.751152	0.421352	0.542917	0.586579	1.0167	1.79031	1.37792	1.54806	2.81815	4.96249	3.8194	4.29099
ankle_left_aa	ankle	left	aa	O	Frame_26	0.747901	0.421983	0.532005	0.585728	1.02279	1.80047	1.39355	1.55513	2.83504	4.99066	3.86273	4.31061
ankle_left_aa	ankle	left	aa	O	Frame_27	0.746029	0.419925	0.524377	0.588154	1.02908	1.82017	1.40828	1.5617	2.85247	5.04526	3.90355	4.3288
ankle_left_aa	ankle	left	aa	O	Frame_28	0.745549	0.41599	0.519828	0.592867	1.03549	1.84762	1.42247	1.5683	2.87024	5.12134	3.94289	4.3471
ankle_left_aa	ankle	left	aa	O	Frame_29	0.746419	0.411127	0.518604	0.599254	1.04202	1.88077	1.43572	1.57568	2.88833	5.21323	3.97961	4.36755
ankle_left_aa	ankle	left	aa	O	Frame_30	0.748445	0.406061	0.518813	0.606379	1.04884	1.91805	1.45061	1.58443	2.90724	5.31656	4.02088	4.39183
ankle_left_aa	ankle	left	aa	O	Frame_31	0.751373	0.40146	0.519658	0.613708	1.05611	1.9577	1.46795	1.59458	2.9274	5.42645	4.06895	4.41995
ankle_left_aa	ankle	left	aa	O	Frame_32	0.754987	0.398033	0.520545	0.620787	1.06378	1.99782	1.4881	1.60624	2.94866	5.53766	4.12481	4.45226
ankle_left_aa	ankle	left	aa	O	Frame_33	0.75919	0.395784	0.521162	0.627414	1.07145	2.0377	1.51088	1.61922	2.96991	5.64821	4.18795	4.48825
ankle_left_aa	ankle	left	aa	O	Frame_34	0.763999	0.394605	0.521447	0.633589	1.07844	2.07703	1.53569	1.63324	2.98927	5.75722	4.2567	4.52712
ankle_left_aa	ankle	left	aa	O	Frame_35	0.769459	0.394458	0.521517	0.639512	1.0841	2.1153	1.56181	1.64777	3.00497	5.86332	4.32912	4.56737
ankle_left_aa	ankle	left	aa	O	Frame_36	0.775638	0.395139	0.521549	0.645389	1.08797	2.15305	1.58877	1.66226	3.0157	5.96794	4.40385	4.60755
ankle_left_aa	ankle	left	aa	O	Frame_37	0.782487	0.396457	0.521742	0.651567	1.08998	2.19059	1.61625	1.6764	3.02128	6.07201	4.48001	4.64674
ankle_left_aa	ankle	left	aa	O	Frame_38	0.789888	0.398116	0.522223	0.658573	1.09036	2.2288	1.6442	1.68927	3.02232	6.17791	4.5575	4.68242
ankle_left_aa	ankle	left	aa	O	Frame_39	0.797691	0.399871	0.523041	0.665971	1.08941	2.26834	1.67273	1.70144	3.0197	6.28752	4.63656	4.71616
ankle_left_aa	ankle	left	aa	O	Frame_40	0.805743	0.40167	0.524093	0.673902	1.0874	2.30918	1.70201	1.7128	3.01412	6.40072	4.71773	4.74763
ankle_left_aa	ankle	left	aa	O	Frame_41	0.813835	0.403276	0.525122	0.682237	1.08475	2.35213	1.73249	1.72349	3.00677	6.51977	4.80222	4.77728
ankle_left_aa	ankle	left	aa	O	Frame_42	0.821808	0.404928	0.525959	0.690754	1.0818	2.396	1.76445	1.73383	2.99859	6.64139	4.89081	4.80593
ankle_left_aa	ankle	left	aa	O	Frame_43	0.829483	0.406681	0.526086	0.699299	1.07882	2.44043	1.79851	1.74392	2.99033	6.76453	4.98522	4.83391
ankle_left_aa	ankle	left	aa	O	Frame_44	0.836719	0.408807	0.525216	0.707735	1.07611	2.48402	1.83501	1.75378	2.98283	6.88536	5.08639	4.86122
ankle_left_aa	ankle	left	aa	O	Frame_45	0.843339	0.411247	0.523061	0.715976	1.07414	2.52644	1.87419	1.76319	2.97738	7.00294	5.19499	4.88731
ankle_left_aa	ankle	left	aa	O	Frame_46	0.849168	0.4144	0.519547	0.724279	1.07345	2.56602	1.91585	1.77096	2.97546	7.11265	5.31047	4.90885
ankle_left_aa	ankle	left	aa	O	Frame_47	0.854006	0.417904	0.514721	0.732247	1.07469	2.60269	1.95934	1.77799	2.97888	7.21428	5.43101	4.92833
ankle_left_aa	ankle	left	aa	O	Frame_48	0.857661	0.421044	0.50898	0.739691	1.07867	2.6372	2.00344	1.78419	2.98992	7.30993	5.55325	4.94552
ankle_left_aa	ankle	left	aa	O	Frame_49	0.859826	0.423315	0.502928	0.746512	1.08645	2.66974	2.0459	1.78998	3.01147	7.40015	5.67094	4.96158
ankle_left_aa	ankle	left	aa	O	Frame_50	0.860405	0.423416	0.497697	0.752558	1.09874	2.7038	2.08422	1.79563	3.04555	7.49455	5.77716	4.97724
ankle_left_aa	ankle	left	aa	O	Frame_51	0.859317	0.420792	0.494856	0.757733	1.11606	2.73954	2.11482	1.80151	3.09356	7.59363	5.86198	4.99352
ankle_left_aa	ankle	left	aa	O	Frame_52	0.856737	0.41409	0.496782	0.761948	1.13824	2.78056	2.13326	1.8081	3.15503	7.70732	5.91308	5.01179
ankle_left_aa	ankle	left	aa	O	Frame_53	0.853099	0.402104	0.506269	0.765232	1.16425	2.83025	2.13442	1.81567	3.22715	7.84505	5.91631	5.03279
ankle_left_aa	ankle	left	aa	O	Frame_54	0.849232	0.383881	0.525533	0.767649	1.19239	2.89178	2.11527	1.8244	3.30512	8.0156	5.86323	5.05697
ankle_left_aa	ankle	left	aa	O	Frame_55	0.846296	0.358907	0.556642	0.769536	1.22042	2.96835	2.07274	1.83398	3.38284	8.22784	5.74534	5.08353
ankle_left_aa	ankle	left	aa	O	Frame_56	0.845619	0.327537	0.599809	0.771447	1.24593	3.06206	2.006	1.84357	3.45355	8.48759	5.56036	5.11011
ankle_left_aa	ankle	left	aa	O	Frame_57	0.848215	0.291718	0.651878	0.774087	1.26693	3.1718	1.91869	1.85163	3.51175	8.79177	5.31832	5.13246
ankle_left_aa	ankle	left	aa	O	Frame_58	0.85426	0.255122	0.706201	0.778058	1.28199	3.29083	1.8202	1.85587	3.55349	9.12171	5.04535	5.14422
ankle_left_aa	ankle	left	aa	O	Frame_59	0.862822	0.222119	0.754803	0.783464	1.29075	3.41003	1.72567	1.85435	3.57778	9.45212	4.78331	5.14001
ankle_left_aa	ankle	left	aa	O	Frame_60	0.872261	0.197508	0.791358	0.789685	1.29374	3.5111	1.65343	1.84582	3.58607	9.73227	4.58308	5.11634
ankle_left_aa	ankle	left	aa	O	Frame_61	0.881121	0.184304	0.813323	0.795664	1.29091	3.57653	1.61766	1.82991	3.57822	9.91364	4.48393	5.07224
ankle_left_aa	ankle	left	aa	O	Frame_62	0.88856	0.182885	0.82152	0.80032	1.28165	3.59681	1.62198	1.80765	3.55257	9.96984	4.4959	5.01055
ankle_left_aa	ankle	left	aa	O	Frame_63	0.894544	0.191903	0.818875	0.803176	1.26353	3.56548	1.65592	1.77959	3.50233	9.88302	4.58998	4.93278
ankle_left_aa	ankle	left	aa	O	Frame_64	0.899484	0.209106	0.809305	0.804382	1.23405	3.48574	1.69975	1.74664	3.42061	9.66198	4.71146	4.84144
ankle_left_aa	ankle	left	aa	O	Frame_65	0.903916	0.230384	0.796883	0.80402	1.192	3.36951	1.7331	1.7113	3.30405	9.3398	4.80391	4.74349
ankle_left_aa	ankle	left	aa	O	Frame_66	0.908126	0.252235	0.785047	0.802282	1.13882	3.23023	1.74193	1.67518	3.15665	8.95375	4.82839	4.64335
ankle_left_aa	ankle	left	aa	O	Frame_67	0.912002	0.272159	0.775577	0.799372	1.07929	3.08227	1.7236	1.63912	2.99165	8.54361	4.77758	4.5434
ankle_left_aa	ankle	left	aa	O	Frame_68	0.915	0.288784	0.768721	0.795399	1.0204	2.93598	1.68318	1.60383	2.82841	8.13811	4.66553	4.44559
ankle_left_aa	ankle	left	aa	O	Frame_69	0.916654	0.300938	0.76386	0.790391	0.967738	2.80372	1.62892	1.57047	2.68243	7.77151	4.51514	4.35313
ankle_left_aa	ankle	left	aa	O	Frame_70	0.916565	0.308909	0.760099	0.784525	0.925137	2.68733	1.56873	1.53959	2.56435	7.44891	4.34829	4.26753
ankle_left_aa	ankle	left	aa	O	Frame_71	0.914505	0.312423	0.756493	0.778126	0.894353	2.59133	1.50936	1.51145	2.47902	7.1828	4.18374	4.18953
ankle_left_aa	ankle	left	aa	O	Frame_72	0.910589	0.312553	0.751756	0.771604	0.874809	2.51523	1.45767	1.48637	2.42485	6.97185	4.04044	4.12001
ankle_left_aa	ankle	left	aa	O	Frame_73	0.905261	0.310348	0.745049	0.765503	0.864331	2.45836	1.4179	1.46438	2.3958	6.81422	3.93021	4.05905
ankle_left_aa	ankle	left	aa	O	Frame_74	0.899247	0.308534	0.736023	0.760633	0.860216	2.41515	1.39239	1.44443	2.3844	6.69445	3.85951	4.00376
ankle_left_aa	ankle	left	aa	O	Frame_75	0.893389	0.307236	0.725069	0.757305	0.859636	2.38419	1.38047	1.4262	2.38279	6.60864	3.82645	3.95322
ankle_left_aa	ankle	left	aa	O	Frame_76	0.88823	0.307198	0.713316	0.75522	0.860886	2.36127	1.37875	1.40978	2.38625	6.54511	3.82169	3.9077
ankle_left_aa	ankle	left	aa	O	Frame_77	0.883896	0.308428	0.701919	0.753691	0.862902	2.34223	1.38263	1.39505	2.39184	6.49234	3.83245	3.86689
ankle_left_aa	ankle	left	aa	O	Frame_78	0.880086	0.310926	0.691407	0.751254	0.865278	2.32256	1.38808	1.38366	2.39843	6.43781	3.84756	3.8353
ankle_left_aa	ankle	left	aa	O	Frame_79	0.876377	0.314417	0.681994	0.747301	0.867683	2.29906	1.39165	1.37529	2.4051	6.37267	3.85745	3.81211
ankle_left_aa	ankle	left	aa	O	Frame_80	0.872517	0.318688	0.673652	0.741164	0.869633	2.27029	1.39139	1.37099	2.4105	6.29293	3.85675	3.8002
ankle_left_aa	ankle	left	aa	O	Frame_81	0.868505	0.323397	0.666467	0.732945	0.870654	2.23716	1.38663	1.37063	2.41333	6.2011	3.84354	3.7992
ankle_left_aa	ankle	left	aa	O	Frame_82	0.864362	0.327817	0.660684	0.723339	0.871155	2.20259	1.37787	1.37325	2.41472	6.10526	3.81926	3.80646
ankle_left_aa	ankle	left	aa	O	Frame_83	0.860207	0.331193	0.656594	0.713329	0.87152	2.17012	1.36596	1.37757	2.41573	6.01527	3.78626	3.81843
ankle_left_aa	ankle	left	aa	O	Frame_84	0.855888	0.332804	0.654096	0.704158	0.87303	2.14246	1.35256	1.38141	2.41991	5.93859	3.74911	3.82906
ankle_left_aa	ankle	left	aa	O	Frame_85	0.851386	0.332152	0.653406	0.696812	0.876269	2.12155	1.33819	1.38278	2.42889	5.88063	3.70928	3.83287
ankle_left_aa	ankle	left	aa	O	Frame_86	0.846639	0.329413	0.652906	0.691985	0.881559	2.10735	1.32623	1.38027	2.44356	5.84126	3.67611	3.82592
ankle_left_aa	ankle	left	aa	O	Frame_87	0.841589	0.324924	0.651812	0.689716	0.889006	2.0992	1.31801	1.37383	2.4642	5.81869	3.65334	3.80807
ankle_left_aa	ankle	left	aa	O	Frame_88	0.836127	0.31981	0.649335	0.689715	0.899044	2.09522	1.31514	1.36452	2.49202	5.80766	3.6454	3.78227
ankle_left_aa	ankle	left	aa	O	Frame_89	0.830254	0.315227	0.645771	0.691167	0.911769	2.09358	1.31713	1.35493	2.5273	5.80311	3.65089	3.75568
ankle_left_aa	ankle	left	aa	O	Frame_90	0.824054	0.31181	0.640482	0.693149	0.927294	2.09337	1.32553	1.34792	2.57033	5.80252	3.67417	3.73623
ankle_left_aa	ankle	left	aa	O	Frame_91	0.817822	0.310618	0.633684	0.695087	0.945229	2.09318	1.34035	1.34568	2.62004	5.80199	3.71525	3.73005
ankle_left_aa	ankle	left	aa	O	Frame_92	0.812072	0.31236	0.625583	0.696524	0.964643	2.09235	1.3616	1.34976	2.67386	5.79971	3.77416	3.74136
ankle_left_aa	ankle	left	aa	O	Frame_93	0.807389	0.317522	0.616515	0.697165	0.984229	2.09053	1.38877	1.36056	2.72814	5.79466	3.84947	3.77129
ankle_left_aa	ankle	left	aa	O	Frame_94	0.804061	0.325982	0.606779	0.696786	1.00284	2.08724	1.42066	1.37698	2.77974	5.78554	3.93788	3.81678
ankle_left_aa	ankle	left	aa	O	Frame_95	0.802045	0.337138	0.596564	0.694956	1.01936	2.08176	1.45523	1.39716	2.82553	5.77033	4.0337	3.87273
ankle_left_aa	ankle	left	aa	O	Frame_96	0.801085	0.350109	0.586126	0.691412	1.03255	2.07224	1.4894	1.41814	2.86209	5.74396	4.12842	3.93088
ankle_left_aa	ankle	left	aa	O	Frame_97	0.800925	0.364394	0.575537	0.685792	1.04076	2.05516	1.51971	1.43669	2.88483	5.69661	4.21242	3.98232
ankle_left_aa	ankle	left	aa	O	Frame_98	0.800956	0.380083	0.564303	0.67742	1.04309	2.026	1.54326	1.45026	2.8913	5.61577	4.27771	4.01992
ankle_left_aa	ankle	left	aa	O	Frame_99	0.800814	0.398318	0.552134	0.665444	1.03845	1.97908	1.55714	1.45732	2.87842	5.48573	4.31618	4.03947
ankle_left_aa	ankle	left	aa	O	Frame_100	0.800068	0.420565	0.537919	0.649013	1.02662	1.90965	1.56072	1.45689	2.84563	5.29328	4.3261	4.03831
ankle_left_aa	ankle	left	aa	O	Frame_101	0.798284	0.448339	0.519493	0.626608	1.00836	1.81558	1.55631	1.45008	2.79503	5.03254	4.31387	4.01942
ankle_left_fe	ankle	left	fe	I	Stride_time	0.853518	0.281786	0.681259	0.700315	0.0458647	0.103068	0.067656	0.054574	0.127131	0.28569	0.187533	0.151271
ankle_left_fe	ankle	left	fe	I	Stride_length	0.938734	0.104796	0.869241	0.911896	0.0522461	0.194337	0.0763275	0.0625005	0.144819	0.538675	0.211569	0.173243
ankle_left_fe	ankle	left	fe	I	Walking_speed	0.89709	0.275289	0.708202	0.791624	0.074089	0.192053	0.124757	0.0964122	0.205364	0.532344	0.34581	0.267241
ankle_left_fe	ankle	left	fe	I	Percentage_stance	0.635107	0.22677	0.525875	0.571002	2.25777	3.134	2.57361	2.18869	6.25821	8.687	7.13368	6.06675
ankle_left_fe	ankle	left	fe	I	Max	0.922404	0.527082	0.570774	0.668284	1.56595	4.09505	3.68299	3.32111	4.3406	11.3509	10.2087	9.20566
ankle_left_fe	ankle	left	fe	I	Min	0.860451	0.510469	0.579499	0.540603	2.67732	5.09408	4.64751	4.58667	7.42115	14.1201	12.8822	12.7136
ankle_left_fe	ankle	left	fe	I	ROM	0.853451	0.345881	0.704791	0.639378	2.71303	5.57584	3.8506	4.06812	7.52015	15.4554	10.6733	11.2763
ankle_left_fe	ankle	left	fe	I	Mean	0.934152	0.643571	0.418744	0.594889	1.18167	3.17879	3.51082	3.09523	3.27542	8.81117	9.73149	8.57953
ankle_left_fe	ankle	left	fe	I	Std	0.833769	0.303222	0.661357	0.682679	0.791489	1.61654	1.12969	1.05523	2.1939	4.48082	3.13135	2.92495
ankle_left_fe	ankle	left	fe	I	MaxStance	0.916414	0.518907	0.571649	0.667894	1.63292	4.1353	3.69656	3.3334	4.52621	11.4625	10.2464	9.23973
ankle_left_fe	ankle	left	fe	I	MinStance	0.596336	0.430107	0.415722	0.350976	4.92381	6.14548	5.92381	5.86412	13.6481	17.0344	16.42	16.2545
ankle_left_fe	ankle	left	fe	I	ROMStance	0.587242	0.319288	0.506861	0.435513	4.77537	6.20195	5.21969	5.34992	13.2367	17.1909	14.4682	14.8292
ankle_left_fe	ankle	left	fe	I	MeanStance	0.891206	0.54707	0.465102	0.59516	1.60994	3.75135	3.56979	3.14092	4.46252	10.3982	9.89495	8.70618
ankle_left_fe	ankle	left	fe	I	StdStance	0.623016	0.28965	0.571616	0.52827	1.24672	1.72554	1.32899	1.41533	3.45572	4.78295	3.68379	3.92309
ankle_left_fe	ankle	left	fe	I	MaxSwing	0.770126	0.620036	0.323242	0.428774	2.82054	4.10332	4.83953	4.4647	7.81813	11.3738	13.4145	12.3755
ankle_left_fe	ankle	left	fe	I	MinSwing	0.860072	0.515713	0.583531	0.511166	2.70455	5.11488	4.66589	4.8725	7.49664	14.1777	12.9332	13.5059
ankle_left_fe	ankle	left	fe	I	ROMSwing	0.804277	0.123247	0.767514	0.711812	3.54125	7.12293	3.85953	3.93706	9.81585	19.7437	10.6981	10.913
ankle_left_fe	ankle	left	fe	I	MeanSwing	0.909303	0.625883	0.442454	0.583687	1.64179	3.7907	4.07061	3.75724	4.5508	10.5073	11.2832	10.4145
ankle_left_fe	ankle	left	fe	I	StdSwing	0.783371	0.160734	0.776581	0.692909	1.09605	1.98526	1.11309	1.16157	3.03808	5.50285	3.08533	3.21972
ankle_left_fe	ankle	left	fe	I	Frame_1	0.839024	0.464727	0.520684	0.648646	2.51417	4.89966	4.33835	3.69629	6.96892	13.5812	12.0253	10.2456
ankle_left_fe	ankle	left	fe	I	Frame_2	0.849743	0.459331	0.527581	0.643817	2.40601	4.9503	4.26623	3.64392	6.66913	13.7215	11.8254	10.1004
ankle_left_fe	ankle	left	fe	I	Frame_3	0.859747	0.445942	0.536404	0.647564	2.32418	5.08738	4.22555	3.60274	6.4423	14.1015	11.7126	9.98629
ankle_left_fe	ankle	left	fe	I	Frame_4	0.867688	0.430165	0.543891	0.656546	2.26308	5.24292	4.20178	3.57103	6.27292	14.5326	11.6467	9.89839
ankle_left_fe	ankle	left	fe	I	Frame_5	0.873453	0.415985	0.549224	0.667434	2.21516	5.36909	4.1808	3.54338	6.14012	14.8824	11.5886	9.82176
ankle_left_fe	ankle	left	fe	I	Frame_6	0.877493	0.404533	0.554603	0.67745	2.17588	5.45097	4.14886	3.52091	6.03124	15.1093	11.5001	9.75945
ankle_left_fe	ankle	left	fe	I	Frame_7	0.880211	0.395286	0.561426	0.687063	2.14566	5.49582	4.10557	3.49638	5.94746	15.2336	11.3801	9.69146
ankle_left_fe	ankle	left	fe	I	Frame_8	0.881919	0.389141	0.569904	0.693549	2.12776	5.51282	4.06084	3.48532	5.89785	15.2808	11.2561	9.66082
ankle_left_fe	ankle	left	fe	I	Frame_9	0.882754	0.384675	0.580416	0.696257	2.12502	5.52049	4.01997	3.49309	5.89026	15.302	11.1428	9.68236
ankle_left_fe	ankle	left	fe	I	Frame_10	0.882896	0.380318	0.592442	0.695843	2.13642	5.53349	3.98562	3.51812	5.92186	15.3381	11.0476	9.75174
ankle_left_fe	ankle	left	fe	I	Frame_11	0.882568	0.375574	0.605197	0.693832	2.15829	5.55601	3.95737	3.5535	5.98248	15.4005	10.9693	9.84979
ankle_left_fe	ankle	left	fe	I	Frame_12	0.882009	0.370187	0.617546	0.691729	2.18549	5.58888	3.93473	3.59084	6.05787	15.4916	10.9065	9.95331
ankle_left_fe	ankle	left	fe	I	Frame_13	0.88152	0.364276	0.628374	0.690637	2.21175	5.62904	3.91713	3.62249	6.13067	15.6029	10.8577	10.041
ankle_left_fe	ankle	left	fe	I	Frame_14	0.881325	0.35842	0.636981	0.690956	2.232	5.66984	3.90372	3.64335	6.18678	15.716	10.8205	10.0989
ankle_left_fe	ankle	left	fe	I	Frame_15	0.881591	0.353205	0.64323	0.692544	2.24277	5.70484	3.89302	3.65134	6.21664	15.813	10.7909	10.121
ankle_left_fe	ankle	left	fe	I	Frame_16	0.882312	0.349182	0.647329	0.694677	2.24328	5.72817	3.8833	3.64838	6.21804	15.8777	10.764	10.1128
ankle_left_fe	ankle	left	fe	I	Frame_17	0.88338	0.346598	0.649608	0.696561	2.23467	5.73644	3.8735	3.63788	6.19418	15.9006	10.7368	10.0837
ankle_left_fe	ankle	left	fe	I	Frame_18	0.884572	0.345388	0.650447	0.697661	2.21919	5.72902	3.86185	3.62318	6.15129	15.88	10.7045	10.043
ankle_left_fe	ankle	left	fe	I	Frame_19	0.885677	0.345326	0.650121	0.697702	2.19949	5.70713	3.84782	3.60691	6.09668	15.8194	10.6656	9.99784
ankle_left_fe	ankle	left	fe	I	Frame_20	0.886542	0.346033	0.648933	0.696758	2.17785	5.67354	3.83095	3.59058	6.0367	15.7262	10.6188	9.95257
ankle_left_fe	ankle	left	fe	I	Frame_21	0.887111	0.346969	0.647255	0.695167	2.15577	5.6329	3.81073	3.57461	5.9755	15.6136	10.5628	9.90831
ankle_left_fe	ankle	left	fe	I	Frame_22	0.887403	0.347715	0.645418	0.693284	2.13384	5.58954	3.78667	3.5593	5.91471	15.4934	10.4961	9.86587
ankle_left_fe	ankle	left	fe	I	Frame_23	0.887517	0.348041	0.64363	0.691388	2.11199	5.54696	3.75924	3.54473	5.85414	15.3754	10.4201	9.8255
ankle_left_fe	ankle	left	fe	I	Frame_24	0.8875	0.348039	0.641888	0.689544	2.0903	5.50671	3.72942	3.53148	5.79402	15.2638	10.3374	9.78876
ankle_left_fe	ankle	left	fe	I	Frame_25	0.887396	0.347939	0.639971	0.687702	2.06892	5.46963	3.69944	3.52002	5.73476	15.161	10.2543	9.757
ankle_left_fe	ankle	left	fe	I	Frame_26	0.887238	0.348075	0.637654	0.685867	2.04807	5.43479	3.67135	3.51042	5.67696	15.0645	10.1765	9.73038
ankle_left_fe	ankle	left	fe	I	Frame_27	0.887048	0.348608	0.634801	0.68416	2.02806	5.40158	3.64668	3.50183	5.62148	14.9724	10.1081	9.70656
ankle_left_fe	ankle	left	fe	I	Frame_28	0.886851	0.349547	0.631456	0.682906	2.00921	5.36983	3.62614	3.49277	5.56924	14.8844	10.0511	9.68146
ankle_left_fe	ankle	left	fe	I	Frame_29	0.886665	0.350688	0.62788	0.682478	1.99191	5.34043	3.60935	3.48192	5.52129	14.8029	10.0046	9.65138
ankle_left_fe	ankle	left	fe	I	Frame_30	0.886545	0.351815	0.624445	0.683087	1.97643	5.31491	3.5959	3.46881	5.47839	14.7322	9.96734	9.61505
ankle_left_fe	ankle	left	fe	I	Frame_31	0.886524	0.352789	0.62149	0.684763	1.96307	5.29464	3.58528	3.45396	5.44135	14.676	9.93788	9.57388
ankle_left_fe	ankle	left	fe	I	Frame_32	0.886646	0.3535	0.61936	0.68729	1.95213	5.28157	3.57724	3.43884	5.41103	14.6398	9.91559	9.53199
ankle_left_fe	ankle	left	fe	I	Frame_33	0.886906	0.353962	0.618162	0.690308	1.94404	5.27655	3.5721	3.42533	5.3886	14.6259	9.90136	9.49454
ankle_left_fe	ankle	left	fe	I	Frame_34	0.887251	0.354239	0.617968	0.693409	1.93947	5.27988	3.57007	3.41551	5.37595	14.6351	9.89572	9.4673
ankle_left_fe	ankle	left	fe	I	Frame_35	0.887618	0.354349	0.618731	0.696334	1.93907	5.29169	3.5716	3.41064	5.37484	14.6678	9.89997	9.45381
ankle_left_fe	ankle	left	fe	I	Frame_36	0.888007	0.354271	0.620421	0.69904	1.94317	5.31201	3.5774	3.41096	5.3862	14.7241	9.91605	9.45471
ankle_left_fe	ankle	left	fe	I	Frame_37	0.888451	0.35391	0.622962	0.701649	1.95168	5.3413	3.58813	3.41577	5.40979	14.8053	9.9458	9.46804
ankle_left_fe	ankle	left	fe	I	Frame_38	0.888984	0.353204	0.626295	0.704347	1.96455	5.37927	3.60441	3.4241	5.44545	14.9106	9.99092	9.49112
ankle_left_fe	ankle	left	fe	I	Frame_39	0.889642	0.352067	0.630343	0.707408	1.98146	5.42543	3.62645	3.43455	5.49233	15.0385	10.052	9.52007
ankle_left_fe	ankle	left	fe	I	Frame_40	0.890336	0.350282	0.635081	0.711097	2.00304	5.47957	3.65389	3.44531	5.55214	15.1886	10.1281	9.54991
ankle_left_fe	ankle	left	fe	I	Frame_41	0.890813	0.347594	0.640378	0.71538	2.03105	5.54149	3.68602	3.45564	5.62978	15.3602	10.2171	9.57854
ankle_left_fe	ankle	left	fe	I	Frame_42	0.890774	0.344118	0.64588	0.720056	2.06765	5.60792	3.72297	3.46523	5.73124	15.5444	10.3195	9.60514
ankle_left_fe	ankle	left	fe	I	Frame_43	0.889658	0.339777	0.651055	0.724761	2.11788	5.67695	3.76626	3.47466	5.87047	15.7357	10.4395	9.63127
ankle_left_fe	ankle	left	fe	I	Frame_44	0.88691	0.334762	0.655185	0.728918	2.18713	5.74667	3.81906	3.48612	6.06242	15.929	10.5859	9.66304
ankle_left_fe	ankle	left	fe	I	Frame_45	0.882048	0.329362	0.657556	0.734303	2.28034	5.81552	3.88545	3.48756	6.32077	16.1198	10.7699	9.66702
ankle_left_fe	ankle	left	fe	I	Frame_46	0.87446	0.323841	0.657546	0.738257	2.40478	5.88449	3.97178	3.49838	6.66572	16.311	11.0092	9.697
ankle_left_fe	ankle	left	fe	I	Frame_47	0.863833	0.318619	0.654547	0.74034	2.56462	5.95669	4.0849	3.52578	7.10876	16.5111	11.3228	9.77296
ankle_left_fe	ankle	left	fe	I	Frame_48	0.850311	0.313888	0.648476	0.740106	2.76107	6.0402	4.23118	3.58061	7.6533	16.7426	11.7282	9.92495
ankle_left_fe	ankle	left	fe	I	Frame_49	0.835012	0.310025	0.639947	0.73715	2.98714	6.14468	4.41278	3.67587	8.27994	17.0322	12.2316	10.189
ankle_left_fe	ankle	left	fe	I	Frame_50	0.820303	0.307167	0.630693	0.731877	3.22575	6.28301	4.62439	3.82011	8.94134	17.4156	12.8182	10.5888
ankle_left_fe	ankle	left	fe	I	Frame_51	0.808324	0.304583	0.622468	0.725423	3.46357	6.47226	4.86089	4.01611	9.60052	17.9402	13.4737	11.1321
ankle_left_fe	ankle	left	fe	I	Frame_52	0.800908	0.300691	0.617141	0.719541	3.68771	6.73199	5.11386	4.25659	10.2218	18.6601	14.1749	11.7987
ankle_left_fe	ankle	left	fe	I	Frame_53	0.798958	0.294423	0.61636	0.716194	3.88736	7.06728	5.36999	4.52047	10.7752	19.5895	14.8849	12.5301
ankle_left_fe	ankle	left	fe	I	Frame_54	0.802052	0.284681	0.621953	0.716271	4.0552	7.47646	5.60414	4.77996	11.2404	20.7237	15.5339	13.2494
ankle_left_fe	ankle	left	fe	I	Frame_55	0.808452	0.271301	0.633654	0.719193	4.18819	7.93137	5.79206	5.00818	11.6091	21.9846	16.0548	13.882
ankle_left_fe	ankle	left	fe	I	Frame_56	0.816621	0.256435	0.647125	0.724806	4.27686	8.37688	5.9328	5.17152	11.8548	23.2195	16.4449	14.3347
ankle_left_fe	ankle	left	fe	I	Frame_57	0.825437	0.244288	0.660174	0.730654	4.30841	8.73461	6.01132	5.26364	11.9423	24.2111	16.6625	14.5901
ankle_left_fe	ankle	left	fe	I	Frame_58	0.834019	0.238165	0.670695	0.733565	4.27639	8.9374	6.02348	5.30097	11.8535	24.7732	16.6962	14.6935
ankle_left_fe	ankle	left	fe	I	Frame_59	0.841723	0.240589	0.677959	0.732244	4.18319	8.94299	5.96698	5.29599	11.5952	24.7887	16.5396	14.6797
ankle_left_fe	ankle	left	fe	I	Frame_60	0.847871	0.252642	0.681637	0.725575	4.04325	8.74632	5.84904	5.26657	11.2073	24.2436	16.2127	14.5982
ankle_left_fe	ankle	left	fe	I	Frame_61	0.851642	0.273234	0.679065	0.712812	3.87951	8.38173	5.70597	5.2274	10.7534	23.233	15.8161	14.4896
ankle_left_fe	ankle	left	fe	I	Frame_62	0.852623	0.300115	0.669897	0.693687	3.71053	7.90402	5.55323	5.18463	10.2851	21.9088	15.3928	14.3711
ankle_left_fe	ankle	left	fe	I	Frame_63	0.851352	0.330957	0.65481	0.672937	3.54103	7.36797	5.39609	5.09988	9.81524	20.423	14.9572	14.1361
ankle_left_fe	ankle	left	fe	I	Frame_64	0.848869	0.363816	0.636698	0.647594	3.36977	6.82064	5.22466	5.00209	9.34054	18.9059	14.482	13.8651
ankle_left_fe	ankle	left	fe	I	Frame_65	0.846126	0.397481	0.614654	0.61683	3.20038	6.29768	5.06459	4.90385	8.871	17.4563	14.0383	13.5928
ankle_left_fe	ankle	left	fe	I	Frame_66	0.843379	0.430729	0.591667	0.582651	3.04618	5.82884	4.91855	4.8074	8.44358	16.1567	13.6335	13.3254
ankle_left_fe	ankle	left	fe	I	Frame_67	0.839758	0.460917	0.571564	0.55007	2.92968	5.44313	4.79043	4.71271	8.12066	15.0876	13.2784	13.063
ankle_left_fe	ankle	left	fe	I	Frame_68	0.833805	0.484739	0.553869	0.525492	2.86995	5.1614	4.70215	4.61994	7.95511	14.3067	13.0337	12.8058
ankle_left_fe	ankle	left	fe	I	Frame_69	0.825394	0.500718	0.540705	0.513147	2.8629	4.98206	4.64325	4.53072	7.93555	13.8096	12.8704	12.5585
ankle_left_fe	ankle	left	fe	I	Frame_70	0.816498	0.510612	0.530097	0.513126	2.87998	4.87841	4.60866	4.44372	7.98291	13.5223	12.7745	12.3174
ankle_left_fe	ankle	left	fe	I	Frame_71	0.810592	0.518506	0.518797	0.522414	2.88085	4.80956	4.59182	4.356	7.9853	13.3314	12.7279	12.0742
ankle_left_fe	ankle	left	fe	I	Frame_72	0.810601	0.529049	0.506022	0.537395	2.83548	4.73763	4.57922	4.26552	7.85955	13.132	12.693	11.8234
ankle_left_fe	ankle	left	fe	I	Frame_73	0.817614	0.541086	0.492192	0.555007	2.73482	4.66082	4.56335	4.17508	7.58054	12.9191	12.649	11.5727
ankle_left_fe	ankle	left	fe	I	Frame_74	0.830788	0.554881	0.478337	0.572753	2.58801	4.57777	4.54407	4.09191	7.17359	12.6889	12.5955	11.3422
ankle_left_fe	ankle	left	fe	I	Frame_75	0.848073	0.569526	0.465405	0.588949	2.41249	4.49549	4.52544	4.02307	6.68708	12.4609	12.5439	11.1514
ankle_left_fe	ankle	left	fe	I	Frame_76	0.867041	0.583834	0.454434	0.602591	2.22694	4.4219	4.51101	3.97368	6.17277	12.2569	12.5039	11.0145
ankle_left_fe	ankle	left	fe	I	Frame_77	0.885473	0.596543	0.448241	0.613535	2.04758	4.36356	4.49431	3.94395	5.67561	12.0952	12.4576	10.9321
ankle_left_fe	ankle	left	fe	I	Frame_78	0.901793	0.607228	0.445403	0.62214	1.88622	4.32118	4.48239	3.93066	5.22834	11.9777	12.4246	10.8952
ankle_left_fe	ankle	left	fe	I	Frame_79	0.915175	0.615469	0.444501	0.628947	1.75021	4.29463	4.4789	3.9291	4.85135	11.9041	12.4149	10.8909
ankle_left_fe	ankle	left	fe	I	Frame_80	0.925372	0.621755	0.444738	0.634503	1.64359	4.27878	4.48324	3.93468	4.55581	11.8602	12.4269	10.9064
ankle_left_fe	ankle	left	fe	I	Frame_81	0.932351	0.62664	0.445226	0.63923	1.56998	4.26897	4.49596	3.94369	4.35176	11.833	12.4622	10.9313
ankle_left_fe	ankle	left	fe	I	Frame_82	0.936147	0.63019	0.445551	0.643515	1.5331	4.26459	4.51761	3.95331	4.24953	11.8208	12.5222	10.958
ankle_left_fe	ankle	left	fe	I	Frame_83	0.93688	0.632223	0.445988	0.647742	1.53491	4.26684	4.54735	3.9613	4.25456	11.8271	12.6046	10.9802
ankle_left_fe	ankle	left	fe	I	Frame_84	0.934936	0.632023	0.447408	0.652347	1.57236	4.28059	4.5823	3.96532	4.35836	11.8652	12.7015	10.9913
ankle_left_fe	ankle	left	fe	I	Frame_85	0.931122	0.629102	0.450997	0.657516	1.63516	4.30874	4.61646	3.96417	4.53244	11.9432	12.7962	10.9881
ankle_left_fe	ankle	left	fe	I	Frame_86	0.926339	0.622854	0.45767	0.663287	1.71098	4.35461	4.64259	3.95756	4.7426	12.0704	12.8686	10.9698
ankle_left_fe	ankle	left	fe	I	Frame_87	0.921213	0.612694	0.467898	0.669535	1.7909	4.42114	4.65418	3.9465	4.96413	12.2548	12.9007	10.9391
ankle_left_fe	ankle	left	fe	I	Frame_88	0.915999	0.598102	0.481596	0.675931	1.87074	4.51166	4.64733	3.93382	5.18541	12.5057	12.8818	10.904
ankle_left_fe	ankle	left	fe	I	Frame_89	0.910746	0.578763	0.498099	0.682049	1.94979	4.63068	4.62364	3.92463	5.40454	12.8356	12.8161	10.8785
ankle_left_fe	ankle	left	fe	I	Frame_90	0.905069	0.555035	0.51586	0.68728	2.0334	4.78042	4.59203	3.92598	5.63631	13.2507	12.7285	10.8823
ankle_left_fe	ankle	left	fe	I	Frame_91	0.898514	0.528192	0.532963	0.690941	2.12839	4.95875	4.56586	3.94578	5.89959	13.7449	12.6559	10.9371
ankle_left_fe	ankle	left	fe	I	Frame_92	0.891011	0.500797	0.547518	0.692669	2.23651	5.15257	4.55701	3.98664	6.19929	14.2822	12.6314	11.0504
ankle_left_fe	ankle	left	fe	I	Frame_93	0.883249	0.476204	0.558431	0.692842	2.34975	5.33823	4.56974	4.04099	6.51318	14.7968	12.6667	11.2011
ankle_left_fe	ankle	left	fe	I	Frame_94	0.876333	0.457084	0.567229	0.692771	2.45183	5.48582	4.58662	4.0883	6.79614	15.2059	12.7135	11.3322
ankle_left_fe	ankle	left	fe	I	Frame_95	0.871454	0.444961	0.572702	0.695257	2.52137	5.56491	4.59699	4.09253	6.98889	15.4252	12.7422	11.3439
ankle_left_fe	ankle	left	fe	I	Frame_96	0.869452	0.440722	0.574776	0.698792	2.53981	5.55029	4.5838	4.04638	7.04001	15.3846	12.7056	11.216
ankle_left_fe	ankle	left	fe	I	Frame_97	0.870559	0.444187	0.573735	0.701782	2.49815	5.43562	4.53338	3.95062	6.92452	15.0668	12.5659	10.9506
ankle_left_fe	ankle	left	fe	I	Frame_98	0.874032	0.454475	0.569436	0.702114	2.40463	5.23951	4.44566	3.82244	6.66528	14.5232	12.3227	10.5953
ankle_left_fe	ankle	left	fe	I	Frame_99	0.878353	0.469436	0.559017	0.697202	2.28672	5.01174	4.35384	3.69413	6.33845	13.8918	12.0682	10.2396
ankle_left_fe	ankle	left	fe	I	Frame_100	0.881837	0.483541	0.543769	0.686215	2.18011	4.82717	4.28381	3.59627	6.04294	13.3802	11.8741	9.96835
ankle_left_fe	ankle	left	fe	I	Frame_101	0.883476	0.489448	0.529358	0.672351	2.11241	4.75517	4.24536	3.54272	5.85529	13.1807	11.7675	9.81991
ankle_left_fe	ankle	left	fe	O	Stride_time	0.851247	0.208556	0.710021	0.781136	0.0460576	0.106391	0.0643059	0.0480383	0.127665	0.2949	0.178247	0.133155
ankle_left_fe	ankle	left	fe	O	Stride_length	0.191678	0.016952	0.191678	0.175509	0.0215412	0.0248341	0.0215412	0.0234687	0.059709	0.0688366	0.059709	0.0650518
ankle_left_fe	ankle	left	fe	O	Walking_speed	0.189694	0.0311528	0.189694	0.178623	0.0210399	0.0251557	0.0210399	0.0240176	0.0583197	0.0697281	0.0583197	0.0665733
ankle_left_fe	ankle	left	fe	O	Percentage_stance	0.704607	0.0914904	0.62211	0.646763	1.02607	1.77804	1.16054	1.03779	2.84412	4.92846	3.21685	2.87661
ankle_left_fe	ankle	left	fe	O	Max	0.80676	0.281359	0.708634	0.683607	2.08282	4.65534	2.55754	3.09697	5.77329	12.9039	7.08914	8.58437
ankle_left_fe	ankle	left	fe	O	Min	0.77743	0.248636	0.655162	0.694525	3.17793	6.02421	3.95566	3.82502	8.80879	16.6982	10.9645	10.6024
ankle_left_fe	ankle	left	fe	O	ROM	0.78076	0.123279	0.695432	0.733387	2.94062	5.88645	3.46594	3.15668	8.15099	16.3164	9.60711	8.74987
ankle_left_fe	ankle	left	fe	O	Mean	0.777796	0.516651	0.573847	0.573614	1.59715	2.7987	2.21183	2.77928	4.42707	7.7576	6.13089	7.70378
ankle_left_fe	ankle	left	fe	O	Std	0.773541	0.115283	0.697787	0.752702	0.799459	1.5805	0.923544	0.816485	2.21599	4.38092	2.55993	2.26318
ankle_left_fe	ankle	left	fe	O	MaxStance	0.80676	0.281359	0.708634	0.683607	2.08282	4.65534	2.55754	3.09697	5.77329	12.9039	7.08914	8.58437
ankle_left_fe	ankle	left	fe	O	MinStance	0.775344	0.240169	0.662089	0.694686	3.17731	6.02192	3.89674	3.82361	8.80705	16.6919	10.8012	10.5985
ankle_left_fe	ankle	left	fe	O	ROMStance	0.778031	0.116242	0.699902	0.731578	2.90456	5.79692	3.37727	3.12365	8.05103	16.0682	9.36131	8.65831
ankle_left_fe	ankle	left	fe	O	MeanStance	0.73474	0.493868	0.582765	0.512492	1.69648	2.8839	2.12766	2.89573	4.70239	7.99377	5.89757	8.02657
ankle_left_fe	ankle	left	fe	O	StdStance	0.799089	0.065947	0.765277	0.765265	0.711269	1.521	0.768795	0.759728	1.97154	4.216	2.13099	2.10586
ankle_left_fe	ankle	left	fe	O	MaxSwing	0.797159	0.375325	0.642029	0.720967	2.13274	4.07377	2.83324	2.94503	5.91165	11.2919	7.85334	8.1632
ankle_left_fe	ankle	left	fe	O	MinSwing	0.786986	0.237659	0.665365	0.703775	3.20894	6.28683	4.02201	3.85103	8.89472	17.4262	11.1484	10.6745
ankle_left_fe	ankle	left	fe	O	ROMSwing	0.794358	0.0701807	0.757883	0.793811	3.04424	6.52518	3.3032	2.99927	8.43819	18.0869	9.156	8.31355
ankle_left_fe	ankle	left	fe	O	MeanSwing	0.81019	0.394616	0.622757	0.708928	2.01274	3.86933	2.83753	2.8657	5.57904	10.7252	7.86523	7.94333
ankle_left_fe	ankle	left	fe	O	StdSwing	0.806223	0.0962592	0.761261	0.781242	0.981605	2.09719	1.08955	1.01521	2.72087	5.81312	3.02008	2.81401
ankle_left_fe	ankle	left	fe	O	Frame_1	0.821263	0.23177	0.748715	0.746198	2.339	5.16579	2.77336	3.11321	6.48337	14.3189	7.68735	8.62937
ankle_left_fe	ankle	left	fe	O	Frame_2	0.823713	0.234786	0.757427	0.737698	2.28051	5.09264	2.67511	3.11183	6.32124	14.1161	7.41504	8.62556
ankle_left_fe	ankle	left	fe	O	Frame_3	0.827754	0.238627	0.767132	0.730326	2.21285	5.01874	2.57295	3.10117	6.13371	13.9112	7.13186	8.59601
ankle_left_fe	ankle	left	fe	O	Frame_4	0.834646	0.240982	0.7789	0.726529	2.1381	4.97233	2.47238	3.08085	5.92652	13.7826	6.8531	8.53969
ankle_left_fe	ankle	left	fe	O	Frame_5	0.844618	0.239848	0.793096	0.727246	2.05939	4.97269	2.37641	3.05491	5.70834	13.7836	6.58708	8.46778
ankle_left_fe	ankle	left	fe	O	Frame_6	0.855957	0.235052	0.807917	0.731194	1.98475	5.01838	2.29195	3.02928	5.50144	13.9102	6.35295	8.39673
ankle_left_fe	ankle	left	fe	O	Frame_7	0.866226	0.228068	0.820964	0.73728	1.92247	5.0904	2.22404	3.00302	5.32881	14.1099	6.16473	8.32394
ankle_left_fe	ankle	left	fe	O	Frame_8	0.87313	0.221808	0.829541	0.74199	1.88216	5.1602	2.18166	2.98644	5.21709	14.3034	6.04727	8.27799
ankle_left_fe	ankle	left	fe	O	Frame_9	0.87533	0.21838	0.832172	0.742085	1.86868	5.20267	2.16813	2.98933	5.17971	14.4211	6.00976	8.28599
ankle_left_fe	ankle	left	fe	O	Frame_10	0.87265	0.219042	0.829182	0.736715	1.88032	5.20002	2.1777	3.01018	5.21197	14.4137	6.03628	8.3438
ankle_left_fe	ankle	left	fe	O	Frame_11	0.865592	0.224089	0.82147	0.725789	1.91026	5.14708	2.20158	3.04482	5.29497	14.267	6.10248	8.43982
ankle_left_fe	ankle	left	fe	O	Frame_12	0.85511	0.233371	0.810271	0.709742	1.94936	5.04663	2.23069	3.08744	5.40335	13.9885	6.18316	8.55794
ankle_left_fe	ankle	left	fe	O	Frame_13	0.842313	0.246295	0.796936	0.689475	1.99026	4.90929	2.25854	3.13226	5.51672	13.6079	6.26036	8.68219
ankle_left_fe	ankle	left	fe	O	Frame_14	0.828567	0.262041	0.782907	0.666344	2.02736	4.74892	2.28143	3.1747	5.61956	13.1633	6.32379	8.79982
ankle_left_fe	ankle	left	fe	O	Frame_15	0.815513	0.279605	0.769825	0.64203	2.05581	4.57961	2.29631	3.21158	5.69842	12.694	6.36504	8.90205
ankle_left_fe	ankle	left	fe	O	Frame_16	0.804449	0.297962	0.758683	0.618432	2.07415	4.41393	2.30412	3.24066	5.74925	12.2348	6.38669	8.98265
ankle_left_fe	ankle	left	fe	O	Frame_17	0.796024	0.316285	0.749701	0.597137	2.08281	4.26015	2.30722	3.26132	5.77326	11.8085	6.39529	9.03991
ankle_left_fe	ankle	left	fe	O	Frame_18	0.790297	0.33397	0.742605	0.579265	2.08341	4.12294	2.3082	3.27374	5.77493	11.4282	6.39801	9.07434
ankle_left_fe	ankle	left	fe	O	Frame_19	0.786828	0.350539	0.736818	0.565082	2.07737	4.00286	2.30822	3.27903	5.75817	11.0954	6.39805	9.089
ankle_left_fe	ankle	left	fe	O	Frame_20	0.784826	0.36579	0.731542	0.554363	2.06719	3.89882	2.309	3.27866	5.72997	10.807	6.40023	9.088
ankle_left_fe	ankle	left	fe	O	Frame_21	0.783424	0.379609	0.726106	0.546407	2.05534	3.80865	2.31137	3.27443	5.69711	10.557	6.40679	9.07625
ankle_left_fe	ankle	left	fe	O	Frame_22	0.781986	0.392012	0.720108	0.540281	2.04363	3.73007	2.31555	3.26866	5.66465	10.3392	6.41839	9.06027
ankle_left_fe	ankle	left	fe	O	Frame_23	0.77999	0.403107	0.713286	0.535075	2.03376	3.66087	2.32169	3.26379	5.6373	10.1474	6.43538	9.04677
ankle_left_fe	ankle	left	fe	O	Frame_24	0.777031	0.412846	0.705303	0.530139	2.02756	3.6003	2.33099	3.26148	5.62011	9.97952	6.46116	9.04036
ankle_left_fe	ankle	left	fe	O	Frame_25	0.772841	0.421524	0.695948	0.525072	2.02642	3.54644	2.34444	3.26275	5.61695	9.83024	6.49845	9.04387
ankle_left_fe	ankle	left	fe	O	Frame_26	0.767326	0.429315	0.685143	0.519774	2.03101	3.49827	2.36262	3.26771	5.62967	9.69672	6.54886	9.05763
ankle_left_fe	ankle	left	fe	O	Frame_27	0.760533	0.436488	0.672846	0.514465	2.04123	3.45425	2.38587	3.27549	5.65801	9.57469	6.61329	9.07918
ankle_left_fe	ankle	left	fe	O	Frame_28	0.752634	0.44333	0.65916	0.509443	2.05653	3.4131	2.41402	3.28485	5.70042	9.46064	6.69133	9.10515
ankle_left_fe	ankle	left	fe	O	Frame_29	0.743885	0.450012	0.644229	0.505152	2.07574	3.37385	2.44647	3.29431	5.75365	9.35185	6.78128	9.13136
ankle_left_fe	ankle	left	fe	O	Frame_30	0.734528	0.456552	0.62818	0.502012	2.09754	3.33634	2.48238	3.30251	5.81409	9.24785	6.88079	9.15409
ankle_left_fe	ankle	left	fe	O	Frame_31	0.724979	0.462856	0.611389	0.500398	2.12048	3.30091	2.52062	3.30818	5.87766	9.14965	6.98682	9.16982
ankle_left_fe	ankle	left	fe	O	Frame_32	0.715624	0.468636	0.594229	0.500671	2.14311	3.26902	2.55999	3.31062	5.94039	9.06125	7.09593	9.17658
ankle_left_fe	ankle	left	fe	O	Frame_33	0.706941	0.473456	0.57711	0.502929	2.16379	3.24295	2.59927	3.30971	5.99771	8.989	7.20481	9.17405
ankle_left_fe	ankle	left	fe	O	Frame_34	0.699444	0.476907	0.560685	0.507388	2.18125	3.225	2.63712	3.30521	6.04611	8.93925	7.30973	9.16157
ankle_left_fe	ankle	left	fe	O	Frame_35	0.69352	0.478653	0.545519	0.513967	2.19494	3.21739	2.67288	3.29761	6.08407	8.91814	7.40885	9.1405
ankle_left_fe	ankle	left	fe	O	Frame_36	0.689403	0.478379	0.532217	0.522471	2.20527	3.22225	2.70636	3.28784	6.11269	8.93162	7.50164	9.11343
ankle_left_fe	ankle	left	fe	O	Frame_37	0.687071	0.475946	0.521141	0.532557	2.21352	3.24102	2.73819	3.27713	6.13555	8.98364	7.58988	9.08374
ankle_left_fe	ankle	left	fe	O	Frame_38	0.686391	0.471257	0.512635	0.543778	2.2214	3.27471	2.76924	3.26693	6.15741	9.07703	7.67594	9.05547
ankle_left_fe	ankle	left	fe	O	Frame_39	0.687168	0.464488	0.506975	0.555571	2.23027	3.32292	2.79986	3.2587	6.182	9.21066	7.76082	9.03265
ankle_left_fe	ankle	left	fe	O	Frame_40	0.689251	0.455919	0.504436	0.567593	2.24096	3.38448	2.82995	3.25341	6.21162	9.38131	7.84422	9.01798
ankle_left_fe	ankle	left	fe	O	Frame_41	0.692446	0.446981	0.505093	0.579387	2.25388	3.4546	2.85912	3.25169	6.24744	9.57565	7.92506	9.01323
ankle_left_fe	ankle	left	fe	O	Frame_42	0.69666	0.437557	0.509055	0.590775	2.2688	3.53277	2.88634	3.25344	6.2888	9.79233	8.00053	9.01808
ankle_left_fe	ankle	left	fe	O	Frame_43	0.701793	0.426412	0.516285	0.601646	2.28496	3.62205	2.91014	3.25816	6.33357	10.0398	8.0665	9.03116
ankle_left_fe	ankle	left	fe	O	Frame_44	0.707809	0.413499	0.526727	0.612058	2.30156	3.72262	2.92916	3.26519	6.37959	10.3186	8.11923	9.05064
ankle_left_fe	ankle	left	fe	O	Frame_45	0.714537	0.398609	0.540092	0.622155	2.31897	3.8365	2.94345	3.27433	6.42786	10.6342	8.15882	9.07598
ankle_left_fe	ankle	left	fe	O	Frame_46	0.721883	0.381336	0.556134	0.632187	2.33817	3.96813	2.95385	3.28613	6.48106	10.9991	8.18764	9.10868
ankle_left_fe	ankle	left	fe	O	Frame_47	0.729842	0.361172	0.574749	0.642419	2.36125	4.12527	2.96248	3.30256	6.54504	11.4347	8.21157	9.15424
ankle_left_fe	ankle	left	fe	O	Frame_48	0.738579	0.33792	0.595879	0.653034	2.3913	4.31683	2.97317	3.32754	6.62834	11.9657	8.2412	9.22347
ankle_left_fe	ankle	left	fe	O	Frame_49	0.748097	0.311432	0.618969	0.664146	2.43393	4.5577	2.99345	3.36686	6.74652	12.6333	8.29743	9.33246
ankle_left_fe	ankle	left	fe	O	Frame_50	0.758536	0.282144	0.643296	0.675806	2.49478	4.8633	3.03221	3.42755	6.91517	13.4804	8.40486	9.50068
ankle_left_fe	ankle	left	fe	O	Frame_51	0.770044	0.251423	0.670059	0.68823	2.57892	5.24656	3.08911	3.5151	7.14839	14.5427	8.56257	9.74336
ankle_left_fe	ankle	left	fe	O	Frame_52	0.782696	0.221246	0.696476	0.701512	2.68913	5.71802	3.17815	3.63267	7.45389	15.8495	8.80939	10.0693
ankle_left_fe	ankle	left	fe	O	Frame_53	0.796317	0.19386	0.720527	0.715688	2.82378	6.27799	3.30767	3.77914	7.82711	17.4017	9.1684	10.4752
ankle_left_fe	ankle	left	fe	O	Frame_54	0.810558	0.170951	0.741428	0.730762	2.9761	6.91533	3.47697	3.94655	8.24934	19.1683	9.63767	10.9393
ankle_left_fe	ankle	left	fe	O	Frame_55	0.824902	0.153224	0.759052	0.746641	3.13578	7.60644	3.67847	4.11978	8.69193	21.084	10.1962	11.4194
ankle_left_fe	ankle	left	fe	O	Frame_56	0.838715	0.140419	0.773647	0.762824	3.28975	8.31386	3.89727	4.28046	9.11872	23.0449	10.8027	11.8648
ankle_left_fe	ankle	left	fe	O	Frame_57	0.851044	0.131671	0.785282	0.7784	3.4278	8.9868	4.11548	4.41116	9.50137	24.9101	11.4075	12.2271
ankle_left_fe	ankle	left	fe	O	Frame_58	0.861049	0.126118	0.794004	0.792131	3.54206	9.56135	4.31275	4.49926	9.8181	26.5027	11.9543	12.4713
ankle_left_fe	ankle	left	fe	O	Frame_59	0.867982	0.123212	0.799609	0.802704	3.62955	9.97274	4.47172	4.54102	10.0606	27.643	12.395	12.5871
ankle_left_fe	ankle	left	fe	O	Frame_60	0.871207	0.122931	0.801543	0.809113	3.6907	10.1649	4.58137	4.53836	10.2301	28.1758	12.6989	12.5797
ankle_left_fe	ankle	left	fe	O	Frame_61	0.870436	0.125713	0.799109	0.810966	3.72605	10.1087	4.63966	4.4958	10.3281	28.0199	12.8605	12.4617
ankle_left_fe	ankle	left	fe	O	Frame_62	0.865801	0.132138	0.791777	0.80843	3.73463	9.81654	4.65198	4.42124	10.3519	27.2101	12.8946	12.2551
ankle_left_fe	ankle	left	fe	O	Frame_63	0.857848	0.142184	0.779633	0.802598	3.71227	9.33973	4.62207	4.31929	10.2899	25.8884	12.8117	11.9725
ankle_left_fe	ankle	left	fe	O	Frame_64	0.847403	0.154768	0.763834	0.794624	3.65988	8.75791	4.55304	4.20096	10.1447	24.2757	12.6204	11.6445
ankle_left_fe	ankle	left	fe	O	Frame_65	0.835657	0.168167	0.746762	0.784814	3.58335	8.1532	4.44815	4.08506	9.93255	22.5995	12.3296	11.3232
ankle_left_fe	ankle	left	fe	O	Frame_66	0.823867	0.181282	0.730672	0.77282	3.49416	7.59161	4.32079	3.98726	9.68532	21.0429	11.9766	11.0521
ankle_left_fe	ankle	left	fe	O	Frame_67	0.812779	0.19447	0.715752	0.758232	3.40836	7.10409	4.19968	3.91426	9.44748	19.6915	11.6409	10.8498
ankle_left_fe	ankle	left	fe	O	Frame_68	0.802155	0.209302	0.700128	0.741286	3.33979	6.68937	4.11172	3.86087	9.25742	18.542	11.3971	10.7018
ankle_left_fe	ankle	left	fe	O	Frame_69	0.7919	0.227381	0.682527	0.722913	3.28765	6.32654	4.06072	3.817	9.11291	17.5363	11.2557	10.5802
ankle_left_fe	ankle	left	fe	O	Frame_70	0.782001	0.251044	0.667365	0.704605	3.24055	5.98231	4.0029	3.77048	8.98233	16.5821	11.0955	10.4512
ankle_left_fe	ankle	left	fe	O	Frame_71	0.773069	0.277513	0.651357	0.68819	3.18231	5.64864	3.94445	3.71184	8.82091	15.6572	10.9335	10.2887
ankle_left_fe	ankle	left	fe	O	Frame_72	0.765972	0.305488	0.635425	0.675259	3.1009	5.32066	3.87032	3.63767	8.59525	14.7481	10.728	10.0831
ankle_left_fe	ankle	left	fe	O	Frame_73	0.761571	0.333071	0.620814	0.667179	2.99245	5.00613	3.77376	3.54889	8.29466	13.8763	10.4603	9.83703
ankle_left_fe	ankle	left	fe	O	Frame_74	0.760362	0.358541	0.608212	0.664483	2.86243	4.719	3.66001	3.45126	7.93426	13.0804	10.145	9.5664
ankle_left_fe	ankle	left	fe	O	Frame_75	0.762451	0.379979	0.598352	0.666701	2.72195	4.47451	3.53937	3.35276	7.54486	12.4027	9.81064	9.29338
ankle_left_fe	ankle	left	fe	O	Frame_76	0.767311	0.395908	0.591773	0.67287	2.58468	4.28335	3.42349	3.25995	7.16436	11.8729	9.48943	9.03612
ankle_left_fe	ankle	left	fe	O	Frame_77	0.774124	0.405551	0.589051	0.681494	2.46059	4.14813	3.31892	3.17704	6.8204	11.498	9.19959	8.8063
ankle_left_fe	ankle	left	fe	O	Frame_78	0.781702	0.409628	0.589743	0.690977	2.35631	4.0616	3.23024	3.10644	6.53135	11.2582	8.95376	8.6106
ankle_left_fe	ankle	left	fe	O	Frame_79	0.789056	0.409495	0.593291	0.699966	2.27342	4.01208	3.15674	3.04948	6.30161	11.1209	8.75004	8.45273
ankle_left_fe	ankle	left	fe	O	Frame_80	0.795592	0.406444	0.598916	0.707707	2.21014	3.98848	3.09591	3.00588	6.12619	11.0555	8.58142	8.33188
ankle_left_fe	ankle	left	fe	O	Frame_81	0.801268	0.401642	0.60609	0.714001	2.16181	3.98111	3.04356	2.97362	5.99222	11.0351	8.43631	8.24246
ankle_left_fe	ankle	left	fe	O	Frame_82	0.806201	0.395911	0.61416	0.71907	2.12432	3.98403	2.99743	2.94983	5.88832	11.0432	8.30845	8.17652
ankle_left_fe	ankle	left	fe	O	Frame_83	0.81055	0.390059	0.622639	0.723202	2.09444	3.99226	2.95596	2.93166	5.80549	11.066	8.19351	8.12614
ankle_left_fe	ankle	left	fe	O	Frame_84	0.814333	0.384375	0.631254	0.726642	2.07027	4.00335	2.91758	2.91646	5.73849	11.0967	8.08712	8.08402
ankle_left_fe	ankle	left	fe	O	Frame_85	0.81735	0.379276	0.639495	0.729599	2.05173	4.01468	2.88247	2.90232	5.6871	11.1281	7.98981	8.04482
ankle_left_fe	ankle	left	fe	O	Frame_86	0.819201	0.374946	0.646651	0.732149	2.04085	4.02553	2.85309	2.88871	5.65695	11.1582	7.90836	8.0071
ankle_left_fe	ankle	left	fe	O	Frame_87	0.819558	0.371163	0.652438	0.734247	2.04022	4.03924	2.83155	2.87717	5.65521	11.1962	7.84867	7.97511
ankle_left_fe	ankle	left	fe	O	Frame_88	0.818219	0.367324	0.656489	0.73585	2.05297	4.06056	2.82214	2.87079	5.69055	11.2553	7.82259	7.95741
ankle_left_fe	ankle	left	fe	O	Frame_89	0.815286	0.362469	0.658987	0.736975	2.08112	4.09887	2.82769	2.87325	5.76856	11.3615	7.83797	7.96424
ankle_left_fe	ankle	left	fe	O	Frame_90	0.811236	0.35544	0.660776	0.737786	2.12495	4.16329	2.8486	2.88789	5.89005	11.54	7.89591	8.00482
ankle_left_fe	ankle	left	fe	O	Frame_91	0.806749	0.345487	0.662794	0.738524	2.18275	4.26037	2.88331	2.91661	6.05028	11.8091	7.99213	8.08444
ankle_left_fe	ankle	left	fe	O	Frame_92	0.802598	0.332645	0.665888	0.739602	2.25096	4.39142	2.92845	2.95855	6.23934	12.1724	8.11726	8.20067
ankle_left_fe	ankle	left	fe	O	Frame_93	0.799516	0.317764	0.670376	0.741314	2.3239	4.55161	2.97981	3.01057	6.44153	12.6164	8.2596	8.34486
ankle_left_fe	ankle	left	fe	O	Frame_94	0.797992	0.302323	0.675934	0.743651	2.39476	4.73072	3.03315	3.06829	6.63795	13.1129	8.40747	8.50486
ankle_left_fe	ankle	left	fe	O	Frame_95	0.798168	0.287901	0.682295	0.74624	2.4565	4.9144	3.08201	3.12697	6.80907	13.622	8.54289	8.66751
ankle_left_fe	ankle	left	fe	O	Frame_96	0.799881	0.275691	0.68923	0.748389	2.50313	5.08651	3.11931	3.1829	6.93831	14.0991	8.64628	8.82254
ankle_left_fe	ankle	left	fe	O	Frame_97	0.802687	0.26632	0.696752	0.749318	2.5307	5.23175	3.13734	3.23323	7.01473	14.5017	8.69625	8.96206
ankle_left_fe	ankle	left	fe	O	Frame_98	0.805905	0.259972	0.704901	0.748188	2.538	5.33613	3.12945	3.27657	7.03497	14.791	8.67439	9.08218
ankle_left_fe	ankle	left	fe	O	Frame_99	0.808694	0.256867	0.71344	0.744661	2.5275	5.38851	3.09339	3.3105	7.00587	14.9362	8.57444	9.17625
ankle_left_fe	ankle	left	fe	O	Frame_100	0.810581	0.256967	0.722085	0.738894	2.50217	5.38433	3.03082	3.33182	6.93566	14.9246	8.40102	9.23534
ankle_left_fe	ankle	left	fe	O	Frame_101	0.811617	0.25974	0.730856	0.731808	2.46462	5.32871	2.94593	3.33648	6.83158	14.7704	8.16569	9.24825
ankle_left_ie	ankle	left	ie	I	Stride_time	0.853518	0.281786	0.681259	0.700315	0.0458647	0.103068	0.067656	0.054574	0.127131	0.28569	0.187533	0.151271
ankle_left_ie	ankle	left	ie	I	Stride_length	0.938734	0.104796	0.869241	0.911896	0.0522461	0.194337	0.0763275	0.0625005	0.144819	0.538675	0.211569	0.173243
ankle_left_ie	ankle	left	ie	I	Walking_speed	0.89709	0.275289	0.708202	0.791624	0.074089	0.192053	0.124757	0.0964122	0.205364	0.532344	0.34581	0.267241
ankle_left_ie	ankle	left	ie	I	Percentage_stance	0.635107	0.22677	0.525875	0.571002	2.25777	3.134	2.57361	2.18869	6.25821	8.687	7.13368	6.06675
ankle_left_ie	ankle	left	ie	I	Max	0.807367	0.352045	0.575315	0.70416	1.67532	3.35118	2.48751	2.35497	4.64374	9.28899	6.89502	6.52763
ankle_left_ie	ankle	left	ie	I	Min	0.735257	0.613151	0.209964	0.625851	1.56797	1.92525	2.70863	1.82155	4.3462	5.33653	7.50795	5.04907
ankle_left_ie	ankle	left	ie	I	ROM	0.847832	0.40741	0.564338	0.690958	1.89217	3.96243	3.20165	2.83817	5.24484	10.9833	8.87452	7.867
ankle_left_ie	ankle	left	ie	I	Mean	0.550754	0.375812	0.215743	0.565397	1.03236	1.23179	1.36401	1.00365	2.86155	3.41434	3.78085	2.78198
ankle_left_ie	ankle	left	ie	I	Std	0.864506	0.643538	0.386389	0.594462	0.524807	0.879139	1.11683	0.847649	1.45469	2.43685	3.09569	2.34956
ankle_left_ie	ankle	left	ie	I	MaxStance	0.770045	0.25301	0.621975	0.741022	1.98127	3.82679	2.54028	2.33372	5.49179	10.6073	7.0413	6.46873
ankle_left_ie	ankle	left	ie	I	MinStance	0.710103	0.617431	0.172555	0.553337	1.68724	2.04326	2.85053	2.05535	4.6768	5.66362	7.90126	5.69714
ankle_left_ie	ankle	left	ie	I	ROMStance	0.822777	0.353859	0.598681	0.703398	2.09695	4.21392	3.15554	2.94365	5.81245	11.6804	8.74671	8.15939
ankle_left_ie	ankle	left	ie	I	MeanStance	0.672718	0.632318	0.14847	0.578476	1.41191	1.48289	2.27743	1.4646	3.9136	4.11035	6.3127	4.05967
ankle_left_ie	ankle	left	ie	I	StdStance	0.764856	0.287138	0.572404	0.665623	0.644254	1.19581	0.868776	0.81441	1.78578	3.31461	2.40812	2.25743
ankle_left_ie	ankle	left	ie	I	MaxSwing	0.76682	0.452176	0.497521	0.571856	2.01428	3.08135	2.95687	2.69725	5.58329	8.54108	8.19603	7.47638
ankle_left_ie	ankle	left	ie	I	MinSwing	0.872064	0.394997	0.565769	0.698878	1.16496	2.62867	2.14624	1.72749	3.22912	7.28631	5.94906	4.78836
ankle_left_ie	ankle	left	ie	I	ROMSwing	0.759881	0.287944	0.6196	0.548316	2.08724	3.9498	2.62712	2.91054	5.78554	10.9483	7.28201	8.06761
ankle_left_ie	ankle	left	ie	I	MeanSwing	0.851167	0.645072	0.356871	0.612715	0.97227	1.49676	2.0211	1.46689	2.69499	4.1488	5.60219	4.066
ankle_left_ie	ankle	left	ie	I	StdSwing	0.759645	0.309124	0.5972	0.516252	0.589008	1.14429	0.762499	0.890945	1.63265	3.1718	2.11354	2.46957
ankle_left_ie	ankle	left	ie	I	Frame_1	0.846425	0.388071	0.512813	0.67843	1.50638	3.3791	2.68301	2.08058	4.17548	9.36639	7.43694	5.76708
ankle_left_ie	ankle	left	ie	I	Frame_2	0.830431	0.417723	0.44403	0.636022	1.56209	3.29997	2.82852	2.16455	4.32991	9.14705	7.84027	5.99983
ankle_left_ie	ankle	left	ie	I	Frame_3	0.800219	0.442168	0.373639	0.582791	1.66055	3.17764	2.94026	2.25461	4.6028	8.80798	8.14999	6.24945
ankle_left_ie	ankle	left	ie	I	Frame_4	0.759351	0.465144	0.30972	0.516572	1.77351	3.00936	3.00368	2.34457	4.91591	8.34151	8.32576	6.4988
ankle_left_ie	ankle	left	ie	I	Frame_5	0.714461	0.48805	0.260952	0.44624	1.87111	2.80474	3.01024	2.40441	5.18644	7.77435	8.34397	6.6647
ankle_left_ie	ankle	left	ie	I	Frame_6	0.672651	0.508504	0.235073	0.394092	1.9363	2.58921	2.9599	2.39692	5.36714	7.17692	8.20442	6.64392
ankle_left_ie	ankle	left	ie	I	Frame_7	0.639714	0.518039	0.234844	0.380812	1.97019	2.41208	2.87117	2.31283	5.46108	6.68596	7.95847	6.41085
ankle_left_ie	ankle	left	ie	I	Frame_8	0.617891	0.519128	0.252568	0.40436	1.97764	2.2845	2.76592	2.18468	5.48174	6.33232	7.66674	6.05562
ankle_left_ie	ankle	left	ie	I	Frame_9	0.605234	0.515462	0.273505	0.438513	1.95939	2.19524	2.65808	2.06793	5.43116	6.08489	7.36781	5.73201
ankle_left_ie	ankle	left	ie	I	Frame_10	0.598401	0.51073	0.287701	0.454854	1.91695	2.12244	2.55297	2.00773	5.31353	5.88311	7.07648	5.56513
ankle_left_ie	ankle	left	ie	I	Frame_11	0.596201	0.503037	0.295663	0.445735	1.85877	2.06373	2.4549	2.00898	5.15224	5.72037	6.80462	5.5686
ankle_left_ie	ankle	left	ie	I	Frame_12	0.600282	0.48574	0.306045	0.423637	1.80043	2.04258	2.37227	2.04203	4.99053	5.66175	6.5756	5.66022
ankle_left_ie	ankle	left	ie	I	Frame_13	0.612433	0.466056	0.325102	0.421585	1.75639	2.06142	2.31775	2.04592	4.86847	5.71396	6.42447	5.671
ankle_left_ie	ankle	left	ie	I	Frame_14	0.630628	0.435945	0.351707	0.436408	1.73241	2.14271	2.29512	2.02649	4.80199	5.93928	6.36173	5.61713
ankle_left_ie	ankle	left	ie	I	Frame_15	0.649777	0.403148	0.379571	0.457861	1.72503	2.2605	2.29599	2.00011	4.78154	6.26579	6.36416	5.54401
ankle_left_ie	ankle	left	ie	I	Frame_16	0.664789	0.375194	0.401687	0.480077	1.73077	2.38112	2.3123	1.97539	4.79745	6.60012	6.40937	5.47549
ankle_left_ie	ankle	left	ie	I	Frame_17	0.673213	0.355095	0.415012	0.498463	1.74926	2.48272	2.34043	1.9599	4.84871	6.88176	6.48735	5.43257
ankle_left_ie	ankle	left	ie	I	Frame_18	0.674946	0.343415	0.41928	0.511632	1.78207	2.55731	2.38194	1.956	4.93965	7.08851	6.60241	5.42177
ankle_left_ie	ankle	left	ie	I	Frame_19	0.671837	0.379819	0.415804	0.520932	1.82798	2.50888	2.43897	1.96119	5.0669	6.95427	6.76047	5.43615
ankle_left_ie	ankle	left	ie	I	Frame_20	0.667208	0.343094	0.406682	0.533126	1.879	2.63699	2.50891	1.96143	5.20833	7.30936	6.95434	5.43679
ankle_left_ie	ankle	left	ie	I	Frame_21	0.663836	0.352704	0.393933	0.542002	1.92386	2.64803	2.58321	1.96792	5.33268	7.33996	7.16028	5.45479
ankle_left_ie	ankle	left	ie	I	Frame_22	0.663065	0.366997	0.379231	0.548687	1.95389	2.64023	2.65212	1.97623	5.41591	7.31836	7.35129	5.47783
ankle_left_ie	ankle	left	ie	I	Frame_23	0.664993	0.385362	0.363265	0.55365	1.96645	2.61308	2.71104	1.98316	5.45073	7.24308	7.51462	5.49704
ankle_left_ie	ankle	left	ie	I	Frame_24	0.668867	0.408376	0.345097	0.556411	1.96537	2.56781	2.76397	1.98878	5.44774	7.11761	7.66132	5.51261
ankle_left_ie	ankle	left	ie	I	Frame_25	0.673572	0.437235	0.322811	0.556518	1.95821	2.50697	2.82046	1.99553	5.42787	6.94896	7.81791	5.53133
ankle_left_ie	ankle	left	ie	I	Frame_26	0.678148	0.472349	0.295037	0.554134	1.95211	2.43376	2.88907	2.00622	5.41096	6.74603	8.0081	5.56096
ankle_left_ie	ankle	left	ie	I	Frame_27	0.682158	0.512671	0.262187	0.550223	1.95139	2.35155	2.97311	2.02267	5.40898	6.51817	8.24105	5.60656
ankle_left_ie	ankle	left	ie	I	Frame_28	0.685648	0.555425	0.226894	0.546165	1.95734	2.2647	3.06957	2.04497	5.42546	6.27742	8.5084	5.66837
ankle_left_ie	ankle	left	ie	I	Frame_29	0.689037	0.597741	0.192977	0.543132	1.96844	2.17689	3.17112	2.07178	5.45625	6.03402	8.78988	5.74268
ankle_left_ie	ankle	left	ie	I	Frame_30	0.693202	0.637383	0.163953	0.541884	1.98003	2.09022	3.2686	2.10059	5.48837	5.79379	9.06009	5.82253
ankle_left_ie	ankle	left	ie	I	Frame_31	0.699292	0.674012	0.141381	0.542726	1.98543	2.00294	3.35492	2.12812	5.50333	5.55188	9.29936	5.89885
ankle_left_ie	ankle	left	ie	I	Frame_32	0.707402	0.707569	0.125485	0.545444	1.98026	1.91422	3.4235	2.15185	5.489	5.30594	9.48945	5.96463
ankle_left_ie	ankle	left	ie	I	Frame_33	0.717226	0.717519	0.115296	0.549306	1.96565	1.89858	3.47684	2.1713	5.4485	5.26261	9.6373	6.01853
ankle_left_ie	ankle	left	ie	I	Frame_34	0.726939	0.726951	0.109193	0.553463	1.94813	1.8812	3.51869	2.18792	5.39995	5.21441	9.7533	6.06462
ankle_left_ie	ankle	left	ie	I	Frame_35	0.735355	0.735161	0.105942	0.55729	1.93265	1.866	3.55225	2.20404	5.35703	5.1723	9.84634	6.10927
ankle_left_ie	ankle	left	ie	I	Frame_36	0.742071	0.74175	0.10497	0.560584	1.92126	1.855	3.57894	2.22184	5.32545	5.14179	9.92031	6.15862
ankle_left_ie	ankle	left	ie	I	Frame_37	0.747213	0.746918	0.106435	0.563465	1.91428	1.84839	3.59908	2.24275	5.30612	5.12346	9.97615	6.21658
ankle_left_ie	ankle	left	ie	I	Frame_38	0.751097	0.751043	0.110689	0.566157	1.91125	1.84545	3.61267	2.26717	5.2977	5.11532	10.0138	6.28428
ankle_left_ie	ankle	left	ie	I	Frame_39	0.75408	0.754584	0.118009	0.568636	1.91089	1.84468	3.61885	2.29492	5.29671	5.11319	10.0309	6.36118
ankle_left_ie	ankle	left	ie	I	Frame_40	0.756495	0.758074	0.128164	0.570886	1.91155	1.84406	3.61701	2.32478	5.29856	5.11148	10.0258	6.44397
ankle_left_ie	ankle	left	ie	I	Frame_41	0.758528	0.761868	0.139993	0.57279	1.91181	1.84206	3.60796	2.35558	5.29926	5.10592	10.0008	6.52933
ankle_left_ie	ankle	left	ie	I	Frame_42	0.760284	0.766197	0.151594	0.574096	1.91062	1.83838	3.59442	2.38755	5.29598	5.09574	9.96323	6.61795
ankle_left_ie	ankle	left	ie	I	Frame_43	0.76193	0.771078	0.160712	0.574471	1.90755	1.83459	3.58161	2.42339	5.28745	5.08521	9.92772	6.7173
ankle_left_ie	ankle	left	ie	I	Frame_44	0.763684	0.776403	0.165218	0.573709	1.90314	1.83412	3.57694	2.46855	5.27525	5.08392	9.91477	6.84247
ankle_left_ie	ankle	left	ie	I	Frame_45	0.765547	0.781888	0.163383	0.572374	1.90037	1.84174	3.58983	2.52857	5.26757	5.10505	9.95051	7.00884
ankle_left_ie	ankle	left	ie	I	Frame_46	0.767291	0.787246	0.154861	0.572182	1.90463	1.86235	3.62968	2.60639	5.27936	5.16216	10.061	7.22453
ankle_left_ie	ankle	left	ie	I	Frame_47	0.76877	0.790723	0.141797	0.575968	1.92176	1.90659	3.7023	2.69874	5.32683	5.28479	10.2622	7.48051
ankle_left_ie	ankle	left	ie	I	Frame_48	0.770171	0.778117	0.129632	0.58645	1.95603	2.04476	3.80648	2.79479	5.42183	5.66778	10.551	7.74677
ankle_left_ie	ankle	left	ie	I	Frame_49	0.771987	0.75735	0.126402	0.604065	2.00791	2.23755	3.93026	2.87923	5.56565	6.20217	10.8941	7.98082
ankle_left_ie	ankle	left	ie	I	Frame_50	0.774434	0.727506	0.139504	0.625624	2.07406	2.47998	4.05097	2.93879	5.74901	6.87417	11.2287	8.1459
ankle_left_ie	ankle	left	ie	I	Frame_51	0.776706	0.689116	0.172283	0.645117	2.1487	2.75304	4.13694	2.971	5.9559	7.63105	11.467	8.23519
ankle_left_ie	ankle	left	ie	I	Frame_52	0.777348	0.644816	0.221396	0.655606	2.22304	3.0215	4.15712	2.9855	6.16196	8.37517	11.5229	8.27539
ankle_left_ie	ankle	left	ie	I	Frame_53	0.77479	0.599423	0.279198	0.650613	2.28652	3.24234	4.09062	3.00277	6.3379	8.98732	11.3386	8.32326
ankle_left_ie	ankle	left	ie	I	Frame_54	0.767538	0.559285	0.33666	0.627148	2.33237	3.37753	3.93993	3.03996	6.46499	9.36202	10.9209	8.42634
ankle_left_ie	ankle	left	ie	I	Frame_55	0.756263	0.531196	0.385931	0.589923	2.35784	3.41998	3.74251	3.10401	6.5356	9.47971	10.3737	8.60387
ankle_left_ie	ankle	left	ie	I	Frame_56	0.745463	0.519615	0.421983	0.557255	2.35934	3.39745	3.55537	3.18087	6.53975	9.41726	9.85498	8.81692
ankle_left_ie	ankle	left	ie	I	Frame_57	0.742989	0.522131	0.444457	0.551283	2.33675	3.36517	3.43555	3.24631	6.47714	9.32776	9.52285	8.99831
ankle_left_ie	ankle	left	ie	I	Frame_58	0.754745	0.529211	0.458366	0.574902	2.29332	3.37414	3.40807	3.28339	6.35677	9.35265	9.4467	9.10108
ankle_left_ie	ankle	left	ie	I	Frame_59	0.778776	0.530333	0.473172	0.613821	2.23124	3.44128	3.44322	3.27696	6.18469	9.53873	9.54412	9.08327
ankle_left_ie	ankle	left	ie	I	Frame_60	0.805948	0.519288	0.495232	0.652348	2.15664	3.55026	3.47828	3.22344	5.97791	9.84082	9.64131	8.93493
ankle_left_ie	ankle	left	ie	I	Frame_61	0.828262	0.496265	0.525761	0.68204	2.07967	3.66438	3.45589	3.13144	5.76455	10.1571	9.57923	8.6799
ankle_left_ie	ankle	left	ie	I	Frame_62	0.842338	0.468803	0.562015	0.700216	2.00923	3.73044	3.34884	3.01619	5.5693	10.3402	9.28252	8.36047
ankle_left_ie	ankle	left	ie	I	Frame_63	0.847689	0.444204	0.589164	0.706705	1.95115	3.71329	3.20448	2.89283	5.4083	10.2927	8.88236	8.0185
ankle_left_ie	ankle	left	ie	I	Frame_64	0.844857	0.426168	0.601451	0.702341	1.90765	3.61032	3.05754	2.77139	5.28772	10.0073	8.47508	7.68189
ankle_left_ie	ankle	left	ie	I	Frame_65	0.834722	0.416028	0.597101	0.687171	1.87629	3.4419	2.92948	2.66074	5.20082	9.54046	8.1201	7.37519
ankle_left_ie	ankle	left	ie	I	Frame_66	0.81797	0.413651	0.575818	0.661219	1.85465	3.23866	2.83117	2.56481	5.14083	8.97712	7.84761	7.10929
ankle_left_ie	ankle	left	ie	I	Frame_67	0.796281	0.41957	0.539381	0.62629	1.83704	3.02689	2.76232	2.4802	5.09202	8.3901	7.65676	6.87476
ankle_left_ie	ankle	left	ie	I	Frame_68	0.773339	0.429656	0.491603	0.588654	1.81245	2.83393	2.71444	2.39594	5.02386	7.85526	7.52404	6.6412
ankle_left_ie	ankle	left	ie	I	Frame_69	0.754431	0.44292	0.437539	0.560384	1.76962	2.66876	2.67817	2.29643	4.90513	7.39743	7.42352	6.36539
ankle_left_ie	ankle	left	ie	I	Frame_70	0.743188	0.458204	0.381644	0.543998	1.7068	2.53331	2.64846	2.19499	4.731	7.02198	7.34116	6.08421
ankle_left_ie	ankle	left	ie	I	Frame_71	0.73935	0.473775	0.341415	0.540944	1.63412	2.42442	2.59753	2.09443	4.52954	6.72014	7.19998	5.80547
ankle_left_ie	ankle	left	ie	I	Frame_72	0.739674	0.488338	0.308896	0.546677	1.56696	2.33525	2.55312	1.99877	4.34339	6.47299	7.07688	5.54032
ankle_left_ie	ankle	left	ie	I	Frame_73	0.741677	0.502611	0.282475	0.552695	1.51302	2.25488	2.52164	1.91501	4.19389	6.25021	6.98963	5.30814
ankle_left_ie	ankle	left	ie	I	Frame_74	0.745268	0.518736	0.263087	0.550062	1.46872	2.17249	2.49807	1.85202	4.07108	6.02184	6.92431	5.13354
ankle_left_ie	ankle	left	ie	I	Frame_75	0.749555	0.538611	0.248146	0.532527	1.43112	2.08177	2.47963	1.81582	3.96686	5.77038	6.87318	5.0332
ankle_left_ie	ankle	left	ie	I	Frame_76	0.752591	0.562433	0.232795	0.498525	1.40091	1.98372	2.46693	1.80629	3.88312	5.49859	6.83799	5.00677
ankle_left_ie	ankle	left	ie	I	Frame_77	0.753304	0.589605	0.213166	0.453083	1.37976	1.88393	2.46413	1.81784	3.8245	5.22199	6.83021	5.03879
ankle_left_ie	ankle	left	ie	I	Frame_78	0.753129	0.618374	0.190392	0.408106	1.36558	1.79026	2.47297	1.84127	3.78518	4.96235	6.85472	5.10374
ankle_left_ie	ankle	left	ie	I	Frame_79	0.755045	0.645338	0.170945	0.379105	1.35435	1.71353	2.4916	1.86778	3.75405	4.74968	6.90635	5.17722
ankle_left_ie	ankle	left	ie	I	Frame_80	0.761901	0.665778	0.163919	0.388151	1.34149	1.66636	2.51381	1.8741	3.71841	4.61891	6.96792	5.19475
ankle_left_ie	ankle	left	ie	I	Frame_81	0.774875	0.674577	0.176189	0.421881	1.32297	1.66293	2.53077	1.87638	3.66709	4.60941	7.01493	5.20106
ankle_left_ie	ankle	left	ie	I	Frame_82	0.792633	0.668156	0.209085	0.468956	1.2975	1.71376	2.53398	1.87951	3.5965	4.75031	7.02384	5.20974
ankle_left_ie	ankle	left	ie	I	Frame_83	0.812408	0.646413	0.258463	0.517152	1.26652	1.81932	2.51808	1.89038	3.51061	5.04291	6.97978	5.23988
ankle_left_ie	ankle	left	ie	I	Frame_84	0.830909	0.613941	0.315775	0.557943	1.23489	1.96505	2.4841	1.91513	3.42295	5.44685	6.88558	5.30848
ankle_left_ie	ankle	left	ie	I	Frame_85	0.84509	0.578473	0.371314	0.587513	1.21079	2.12543	2.43918	1.9565	3.35613	5.8914	6.76107	5.42313
ankle_left_ie	ankle	left	ie	I	Frame_86	0.852087	0.547075	0.414815	0.605885	1.20646	2.27622	2.39969	2.01313	3.34413	6.30937	6.6516	5.58011
ankle_left_ie	ankle	left	ie	I	Frame_87	0.849809	0.52366	0.436288	0.615081	1.2343	2.4034	2.39127	2.08066	3.42131	6.66188	6.62827	5.7673
ankle_left_ie	ankle	left	ie	I	Frame_88	0.838062	0.509064	0.435794	0.618181	1.29932	2.50424	2.42526	2.15351	3.60152	6.94139	6.72249	5.96922
ankle_left_ie	ankle	left	ie	I	Frame_89	0.819633	0.501491	0.421931	0.618659	1.39315	2.58507	2.49407	2.22531	3.86161	7.16545	6.9132	6.16825
ankle_left_ie	ankle	left	ie	I	Frame_90	0.800407	0.497935	0.403442	0.61962	1.49637	2.6556	2.58698	2.29027	4.14773	7.36095	7.17074	6.34831
ankle_left_ie	ankle	left	ie	I	Frame_91	0.78613	0.495727	0.390178	0.622212	1.58774	2.72102	2.68107	2.34402	4.401	7.54228	7.43153	6.4973
ankle_left_ie	ankle	left	ie	I	Frame_92	0.779723	0.492613	0.388603	0.625811	1.65246	2.78162	2.75301	2.38397	4.58039	7.71025	7.63097	6.60801
ankle_left_ie	ankle	left	ie	I	Frame_93	0.780505	0.485083	0.401418	0.628784	1.6865	2.83939	2.78507	2.40792	4.67474	7.87039	7.71981	6.67442
ankle_left_ie	ankle	left	ie	I	Frame_94	0.786024	0.467766	0.428637	0.632977	1.69377	2.90256	2.76776	2.40738	4.6949	8.04549	7.67184	6.67292
ankle_left_ie	ankle	left	ie	I	Frame_95	0.794302	0.435912	0.46765	0.642512	1.68115	2.98299	2.70452	2.3683	4.65991	8.26841	7.49655	6.5646
ankle_left_ie	ankle	left	ie	I	Frame_96	0.805238	0.390145	0.512503	0.662895	1.65121	3.08512	2.61238	2.27557	4.57693	8.5515	7.24116	6.30757
ankle_left_ie	ankle	left	ie	I	Frame_97	0.819971	0.341154	0.55382	0.695388	1.60158	3.20069	2.52135	2.13225	4.43936	8.87187	6.98884	5.91028
ankle_left_ie	ankle	left	ie	I	Frame_98	0.837347	0.31021	0.578924	0.728229	1.53699	3.30696	2.47298	1.98826	4.26031	9.16641	6.85474	5.51119
ankle_left_ie	ankle	left	ie	I	Frame_99	0.851392	0.313478	0.575929	0.742621	1.48296	3.38006	2.50511	1.92023	4.11056	9.36906	6.94382	5.3226
ankle_left_ie	ankle	left	ie	I	Frame_100	0.855706	0.345809	0.541782	0.725969	1.46869	3.40556	2.61724	1.97204	4.071	9.43972	7.25461	5.46623
ankle_left_ie	ankle	left	ie	I	Frame_101	0.846817	0.390076	0.482058	0.681413	1.50919	3.37381	2.7751	2.1077	4.18326	9.35171	7.6922	5.84225
ankle_left_ie	ankle	left	ie	O	Stride_time	0.851247	0.208556	0.710021	0.781136	0.0460576	0.106391	0.0643059	0.0480383	0.127665	0.2949	0.178247	0.133155
ankle_left_ie	ankle	left	ie	O	Stride_length	0.191678	0.016952	0.191678	0.175509	0.0215412	0.0248341	0.0215412	0.0234687	0.059709	0.0688366	0.059709	0.0650518
ankle_left_ie	ankle	left	ie	O	Walking_speed	0.189694	0.0311528	0.189694	0.178623	0.0210399	0.0251557	0.0210399	0.0240176	0.0583197	0.0697281	0.0583197	0.0665733
ankle_left_ie	ankle	left	ie	O	Percentage_stance	0.704607	0.0914904	0.62211	0.646763	1.02607	1.77804	1.16054	1.03779	2.84412	4.92846	3.21685	2.87661
ankle_left_ie	ankle	left	ie	O	Max	0.875328	0.447155	0.605897	0.673489	3.61611	8.87305	6.42927	6.7036	10.0233	24.5949	17.821	18.5814
ankle_left_ie	ankle	left	ie	O	Min	0.854738	0.639865	0.488197	0.554273	3.06017	5.57793	5.74409	6.19602	8.48237	15.4612	15.9218	17.1745
ankle_left_ie	ankle	left	ie	O	ROM	0.722164	0.0901132	0.668307	0.685126	2.76036	5.06937	3.01606	2.8626	7.65133	14.0516	8.36009	7.93472
ankle_left_ie	ankle	left	ie	O	Mean	0.894145	0.544183	0.563807	0.643695	2.82624	6.97776	5.7371	6.23557	7.83395	19.3414	15.9024	17.2841
ankle_left_ie	ankle	left	ie	O	Std	0.777842	0.10153	0.726697	0.723687	0.671235	1.42673	0.744502	0.768818	1.86057	3.95471	2.06366	2.13106
ankle_left_ie	ankle	left	ie	O	MaxStance	0.872499	0.439349	0.610253	0.668898	3.65463	8.97996	6.38966	6.76625	10.1301	24.8912	17.7112	18.7551
ankle_left_ie	ankle	left	ie	O	MinStance	0.848852	0.604675	0.51286	0.574442	3.208	5.93458	5.75916	6.26776	8.89212	16.4498	15.9636	17.3733
ankle_left_ie	ankle	left	ie	O	ROMStance	0.756112	0.0767286	0.723899	0.712719	2.68589	5.31312	2.85777	2.83821	7.44492	14.7272	7.92135	7.86711
ankle_left_ie	ankle	left	ie	O	MeanStance	0.874291	0.54898	0.547299	0.622488	3.07895	6.99322	5.84284	6.50727	8.53441	19.3842	16.1955	18.0372
ankle_left_ie	ankle	left	ie	O	StdStance	0.768073	0.0858195	0.75558	0.718494	0.81591	1.68123	0.837596	0.915044	2.26159	4.66013	2.3217	2.53637
ankle_left_ie	ankle	left	ie	O	MaxSwing	0.887811	0.462285	0.596333	0.688134	3.41623	8.67368	6.48014	6.53648	9.4693	24.0422	17.962	18.1182
ankle_left_ie	ankle	left	ie	O	MinSwing	0.890806	0.587954	0.522115	0.627618	2.77506	6.37497	5.80544	6.10373	7.69208	17.6705	16.0919	16.9187
ankle_left_ie	ankle	left	ie	O	ROMSwing	0.757044	0.276016	0.579406	0.610433	2.39317	4.30819	3.14877	2.94132	6.63352	11.9417	8.72794	8.15292
ankle_left_ie	ankle	left	ie	O	MeanSwing	0.910275	0.513989	0.590545	0.683651	2.70005	7.33648	5.7679	5.93896	7.48415	20.3357	15.9878	16.462
ankle_left_ie	ankle	left	ie	O	StdSwing	0.752514	0.308304	0.570633	0.589061	0.792652	1.36895	1.04405	1.01096	2.19712	3.79454	2.89396	2.80225
ankle_left_ie	ankle	left	ie	O	Frame_1	0.865788	0.589309	0.492343	0.645833	3.20646	6.60702	6.23614	6.3563	8.88786	18.3137	17.2857	17.6188
ankle_left_ie	ankle	left	ie	O	Frame_2	0.859323	0.6051	0.480024	0.632564	3.24603	6.39906	6.24069	6.38486	8.99752	17.7373	17.2983	17.6979
ankle_left_ie	ankle	left	ie	O	Frame_3	0.851583	0.619628	0.469297	0.616917	3.28803	6.18818	6.21756	6.4106	9.11396	17.1528	17.2342	17.7693
ankle_left_ie	ankle	left	ie	O	Frame_4	0.842905	0.631224	0.461426	0.599216	3.33211	6.00071	6.16966	6.44054	9.23615	16.6331	17.1014	17.8523
ankle_left_ie	ankle	left	ie	O	Frame_5	0.834003	0.637826	0.457537	0.580319	3.37669	5.86663	6.10415	6.47829	9.3597	16.2615	16.9198	17.9569
ankle_left_ie	ankle	left	ie	O	Frame_6	0.825908	0.638176	0.457953	0.562214	3.4197	5.80484	6.03416	6.52124	9.47891	16.0902	16.7258	18.076
ankle_left_ie	ankle	left	ie	O	Frame_7	0.820402	0.631676	0.463089	0.548134	3.45321	5.8271	5.97067	6.56145	9.5718	16.1519	16.5498	18.1874
ankle_left_ie	ankle	left	ie	O	Frame_8	0.818769	0.618873	0.472984	0.541132	3.47188	5.93072	5.92051	6.58902	9.62355	16.4391	16.4108	18.2638
ankle_left_ie	ankle	left	ie	O	Frame_9	0.821656	0.600674	0.48809	0.543101	3.47288	6.10747	5.8838	6.59838	9.62633	16.929	16.3091	18.2898
ankle_left_ie	ankle	left	ie	O	Frame_10	0.828559	0.57823	0.508377	0.55482	3.4585	6.34633	5.8566	6.57948	9.58646	17.5911	16.2337	18.2374
ankle_left_ie	ankle	left	ie	O	Frame_11	0.838062	0.553657	0.532431	0.573768	3.43349	6.62494	5.83426	6.54166	9.51716	18.3634	16.1717	18.1326
ankle_left_ie	ankle	left	ie	O	Frame_12	0.848199	0.529892	0.557827	0.597699	3.4069	6.91162	5.81459	6.48075	9.44345	19.158	16.1172	17.9637
ankle_left_ie	ankle	left	ie	O	Frame_13	0.857409	0.50776	0.581278	0.622899	3.38475	7.18825	5.80021	6.4046	9.38206	19.9248	16.0773	17.7526
ankle_left_ie	ankle	left	ie	O	Frame_14	0.864755	0.489761	0.599899	0.644851	3.36908	7.4211	5.79475	6.33337	9.33861	20.5703	16.0622	17.5552
ankle_left_ie	ankle	left	ie	O	Frame_15	0.869917	0.477946	0.611951	0.66157	3.35749	7.57944	5.79892	6.27481	9.3065	21.0091	16.0738	17.3929
ankle_left_ie	ankle	left	ie	O	Frame_16	0.872912	0.473532	0.616944	0.672053	3.3461	7.64235	5.80922	6.23436	9.27492	21.1835	16.1023	17.2808
ankle_left_ie	ankle	left	ie	O	Frame_17	0.873887	0.476852	0.615004	0.675981	3.33193	7.6032	5.82162	6.21552	9.23565	21.075	16.1367	17.2285
ankle_left_ie	ankle	left	ie	O	Frame_18	0.873071	0.487464	0.607023	0.673704	3.31393	7.46957	5.83105	6.21895	9.18575	20.7046	16.1628	17.2381
ankle_left_ie	ankle	left	ie	O	Frame_19	0.870632	0.503995	0.594208	0.665937	3.29432	7.26326	5.8345	6.24357	9.13139	20.1327	16.1724	17.3063
ankle_left_ie	ankle	left	ie	O	Frame_20	0.866716	0.52421	0.578194	0.653746	3.27757	7.01628	5.83067	6.28587	9.08495	19.4481	16.1618	17.4236
ankle_left_ie	ankle	left	ie	O	Frame_21	0.86161	0.545614	0.560696	0.638503	3.26754	6.76194	5.82172	6.3409	9.05717	18.7431	16.137	17.5761
ankle_left_ie	ankle	left	ie	O	Frame_22	0.855621	0.565655	0.543025	0.621582	3.26731	6.53177	5.8128	6.40534	9.05652	18.1051	16.1123	17.7547
ankle_left_ie	ankle	left	ie	O	Frame_23	0.849184	0.582197	0.52653	0.605255	3.27842	6.34941	5.80882	6.47	9.08733	17.5997	16.1012	17.9339
ankle_left_ie	ankle	left	ie	O	Frame_24	0.842794	0.593823	0.512262	0.590514	3.30018	6.22936	5.81295	6.53444	9.14763	17.2669	16.1127	18.1126
ankle_left_ie	ankle	left	ie	O	Frame_25	0.83697	0.600052	0.500995	0.578732	3.33021	6.17546	5.82625	6.59408	9.23086	17.1175	16.1495	18.2778
ankle_left_ie	ankle	left	ie	O	Frame_26	0.832215	0.601275	0.493184	0.570672	3.3647	6.1828	5.84784	6.64676	9.32648	17.1378	16.2094	18.4239
ankle_left_ie	ankle	left	ie	O	Frame_27	0.828843	0.598286	0.488825	0.566376	3.40018	6.24208	5.8761	6.69198	9.42481	17.3022	16.2877	18.5492
ankle_left_ie	ankle	left	ie	O	Frame_28	0.826924	0.592454	0.487434	0.565529	3.43396	6.33814	5.90951	6.72941	9.51844	17.5684	16.3803	18.653
ankle_left_ie	ankle	left	ie	O	Frame_29	0.826347	0.584881	0.488265	0.567413	3.46445	6.45834	5.94724	6.75986	9.60297	17.9016	16.4849	18.7374
ankle_left_ie	ankle	left	ie	O	Frame_30	0.826776	0.576583	0.490526	0.571133	3.492	6.59106	5.98867	6.78513	9.67932	18.2695	16.5997	18.8074
ankle_left_ie	ankle	left	ie	O	Frame_31	0.827806	0.56826	0.4935	0.575826	3.51768	6.72712	6.03305	6.80702	9.75051	18.6466	16.7228	18.8681
ankle_left_ie	ankle	left	ie	O	Frame_32	0.829124	0.560311	0.496597	0.580782	3.54219	6.86215	6.07979	6.82758	9.81845	19.0209	16.8523	18.9251
ankle_left_ie	ankle	left	ie	O	Frame_33	0.830624	0.553057	0.499569	0.58547	3.56482	6.99159	6.1275	6.84845	9.88118	19.3797	16.9846	18.9829
ankle_left_ie	ankle	left	ie	O	Frame_34	0.832411	0.546598	0.502403	0.589672	3.58342	7.11449	6.17466	6.8704	9.93273	19.7204	17.1153	19.0438
ankle_left_ie	ankle	left	ie	O	Frame_35	0.834599	0.540884	0.50525	0.593326	3.59588	7.23157	6.21913	6.89443	9.96728	20.0449	17.2386	19.1104
ankle_left_ie	ankle	left	ie	O	Frame_36	0.83733	0.53574	0.508698	0.59661	3.60094	7.34524	6.25803	6.91997	9.98131	20.36	17.3464	19.1812
ankle_left_ie	ankle	left	ie	O	Frame_37	0.840602	0.530783	0.513185	0.599762	3.5986	7.45939	6.28889	6.94628	9.9748	20.6764	17.4319	19.2541
ankle_left_ie	ankle	left	ie	O	Frame_38	0.844336	0.525734	0.518546	0.603083	3.59035	7.57675	6.31423	6.97202	9.95195	21.0017	17.5021	19.3254
ankle_left_ie	ankle	left	ie	O	Frame_39	0.84841	0.520551	0.524874	0.606829	3.57755	7.69849	6.33366	6.99574	9.91646	21.3391	17.556	19.3912
ankle_left_ie	ankle	left	ie	O	Frame_40	0.852752	0.514825	0.532247	0.611154	3.56086	7.82642	6.34657	7.016	9.87021	21.6937	17.5918	19.4474
ankle_left_ie	ankle	left	ie	O	Frame_41	0.857252	0.508508	0.540561	0.616172	3.54099	7.95969	6.35262	7.03119	9.81512	22.0631	17.6086	19.4895
ankle_left_ie	ankle	left	ie	O	Frame_42	0.861796	0.501781	0.5495	0.621904	3.51802	8.09466	6.35163	7.04003	9.75146	22.4373	17.6058	19.514
ankle_left_ie	ankle	left	ie	O	Frame_43	0.866356	0.494824	0.558858	0.628252	3.49156	8.22747	6.34357	7.04194	9.67811	22.8054	17.5835	19.5193
ankle_left_ie	ankle	left	ie	O	Frame_44	0.870825	0.487917	0.568219	0.635143	3.46195	8.35356	6.3294	7.03621	9.59604	23.1549	17.5442	19.5034
ankle_left_ie	ankle	left	ie	O	Frame_45	0.875068	0.481297	0.57721	0.642345	3.43052	8.4689	6.31081	7.02362	9.50891	23.4746	17.4927	19.4685
ankle_left_ie	ankle	left	ie	O	Frame_46	0.878871	0.475184	0.58535	0.649593	3.39999	8.5705	6.29064	7.00584	9.4243	23.7562	17.4368	19.4192
ankle_left_ie	ankle	left	ie	O	Frame_47	0.881992	0.469923	0.592127	0.65657	3.37423	8.6555	6.27309	6.98535	9.35289	23.9918	17.3881	19.3624
ankle_left_ie	ankle	left	ie	O	Frame_48	0.88419	0.465312	0.59736	0.662978	3.35792	8.72739	6.26117	6.96543	9.30767	24.1911	17.3551	19.3072
ankle_left_ie	ankle	left	ie	O	Frame_49	0.885202	0.461711	0.600556	0.668535	3.35656	8.78497	6.26117	6.94999	9.3039	24.3507	17.3551	19.2644
ankle_left_ie	ankle	left	ie	O	Frame_50	0.884906	0.458914	0.601528	0.672966	3.37416	8.8349	6.27823	6.94324	9.3527	24.4891	17.4024	19.2457
ankle_left_ie	ankle	left	ie	O	Frame_51	0.88334	0.456836	0.600538	0.676171	3.41267	8.88241	6.31496	6.9483	9.45943	24.6208	17.5042	19.2597
ankle_left_ie	ankle	left	ie	O	Frame_52	0.880715	0.455104	0.598343	0.678104	3.47156	8.93596	6.3703	6.96778	9.62267	24.7692	17.6576	19.3137
ankle_left_ie	ankle	left	ie	O	Frame_53	0.877366	0.453207	0.596126	0.678738	3.54848	9.00323	6.43962	7.00311	9.83589	24.9557	17.8497	19.4116
ankle_left_ie	ankle	left	ie	O	Frame_54	0.873698	0.450788	0.595242	0.678129	3.63899	9.08775	6.51439	7.05421	10.0868	25.19	18.057	19.5533
ankle_left_ie	ankle	left	ie	O	Frame_55	0.870202	0.446914	0.59695	0.676374	3.73646	9.19942	6.58425	7.11935	10.3569	25.4995	18.2506	19.7338
ankle_left_ie	ankle	left	ie	O	Frame_56	0.867248	0.441711	0.602059	0.673646	3.83383	9.32914	6.63778	7.19481	10.6268	25.8591	18.399	19.943
ankle_left_ie	ankle	left	ie	O	Frame_57	0.865146	0.434838	0.610877	0.670508	3.923	9.47367	6.66392	7.27223	10.874	26.2597	18.4714	20.1576
ankle_left_ie	ankle	left	ie	O	Frame_58	0.864115	0.426429	0.623033	0.667592	3.99615	9.62609	6.65592	7.34253	11.0768	26.6822	18.4493	20.3525
ankle_left_ie	ankle	left	ie	O	Frame_59	0.864267	0.416678	0.637684	0.66593	4.04784	9.77836	6.61339	7.39318	11.22	27.1042	18.3314	20.4928
ankle_left_ie	ankle	left	ie	O	Frame_60	0.865578	0.405818	0.653608	0.666535	4.07634	9.92584	6.54364	7.41078	11.299	27.513	18.1381	20.5416
ankle_left_ie	ankle	left	ie	O	Frame_61	0.867819	0.394767	0.66916	0.669745	4.08378	10.0558	6.46081	7.38668	11.3197	27.8733	17.9085	20.4748
ankle_left_ie	ankle	left	ie	O	Frame_62	0.870567	0.384828	0.682412	0.674858	4.0747	10.1527	6.3827	7.31949	11.2945	28.1417	17.6919	20.2886
ankle_left_ie	ankle	left	ie	O	Frame_63	0.873311	0.377561	0.691603	0.680395	4.05344	10.1948	6.32424	7.21524	11.2356	28.2585	17.5299	19.9996
ankle_left_ie	ankle	left	ie	O	Frame_64	0.875668	0.374348	0.695434	0.684917	4.02152	10.1633	6.29418	7.08462	11.1471	28.1711	17.4466	19.6376
ankle_left_ie	ankle	left	ie	O	Frame_65	0.877675	0.376064	0.693687	0.687766	3.97517	10.0499	6.29043	6.94129	11.0186	27.857	17.4362	19.2403
ankle_left_ie	ankle	left	ie	O	Frame_66	0.879723	0.382541	0.687192	0.68933	3.90758	9.86265	6.30166	6.79228	10.8312	27.3379	17.4673	18.8272
ankle_left_ie	ankle	left	ie	O	Frame_67	0.88238	0.392768	0.677737	0.690533	3.81385	9.62289	6.31288	6.64554	10.5714	26.6733	17.4984	18.4205
ankle_left_ie	ankle	left	ie	O	Frame_68	0.885926	0.404995	0.667303	0.692312	3.69631	9.36127	6.31248	6.50749	10.2457	25.9481	17.4973	18.0378
ankle_left_ie	ankle	left	ie	O	Frame_69	0.890403	0.417472	0.657624	0.695123	3.56192	9.10813	6.29557	6.38438	9.87313	25.2465	17.4504	17.6966
ankle_left_ie	ankle	left	ie	O	Frame_70	0.895378	0.428864	0.649464	0.69872	3.42352	8.88599	6.26653	6.28149	9.48951	24.6307	17.3699	17.4114
ankle_left_ie	ankle	left	ie	O	Frame_71	0.900248	0.438284	0.642983	0.702466	3.29389	8.70622	6.23151	6.20285	9.1302	24.1324	17.2729	17.1934
ankle_left_ie	ankle	left	ie	O	Frame_72	0.904557	0.446247	0.638089	0.705631	3.182	8.56601	6.19626	6.15033	8.82004	23.7438	17.1751	17.0478
ankle_left_ie	ankle	left	ie	O	Frame_73	0.907828	0.45256	0.633731	0.707901	3.09255	8.46257	6.16479	6.12093	8.57211	23.457	17.0879	16.9664
ankle_left_ie	ankle	left	ie	O	Frame_74	0.910179	0.457247	0.6307	0.709182	3.02606	8.38947	6.1359	6.11013	8.38782	23.2544	17.0079	16.9364
ankle_left_ie	ankle	left	ie	O	Frame_75	0.911672	0.460889	0.628668	0.710208	2.97953	8.3354	6.10912	6.10449	8.25884	23.1046	16.9336	16.9208
ankle_left_ie	ankle	left	ie	O	Frame_76	0.91244	0.464127	0.627383	0.709981	2.94846	8.28666	6.08237	6.10786	8.17271	22.9695	16.8595	16.9301
ankle_left_ie	ankle	left	ie	O	Frame_77	0.912603	0.467696	0.626267	0.708106	2.92692	8.22752	6.0526	6.11593	8.11301	22.8055	16.777	16.9525
ankle_left_ie	ankle	left	ie	O	Frame_78	0.912216	0.472398	0.624712	0.704169	2.90952	8.14247	6.01584	6.12524	8.06477	22.5698	16.6751	16.9783
ankle_left_ie	ankle	left	ie	O	Frame_79	0.911391	0.4788	0.621739	0.698151	2.8906	8.02262	5.97236	6.13188	8.01234	22.2376	16.5545	16.9967
ankle_left_ie	ankle	left	ie	O	Frame_80	0.910417	0.486619	0.61695	0.691111	2.86503	7.87455	5.92439	6.12722	7.94146	21.8271	16.4216	16.9838
ankle_left_ie	ankle	left	ie	O	Frame_81	0.909706	0.498607	0.610596	0.683434	2.82923	7.67545	5.87541	6.11512	7.84222	21.2753	16.2858	16.9503
ankle_left_ie	ankle	left	ie	O	Frame_82	0.909562	0.509992	0.60347	0.676379	2.78438	7.48468	5.83029	6.09464	7.7179	20.7465	16.1607	16.8935
ankle_left_ie	ankle	left	ie	O	Frame_83	0.909999	0.520276	0.596677	0.671056	2.73589	7.31152	5.79164	6.06658	7.5835	20.2665	16.0536	16.8157
ankle_left_ie	ankle	left	ie	O	Frame_84	0.910671	0.528179	0.591038	0.668175	2.69302	7.1738	5.76217	6.03158	7.46468	19.8848	15.9719	16.7187
ankle_left_ie	ankle	left	ie	O	Frame_85	0.911058	0.53258	0.58697	0.667882	2.66417	7.08231	5.74115	5.99051	7.3847	19.6312	15.9137	16.6048
ankle_left_ie	ankle	left	ie	O	Frame_86	0.910701	0.532941	0.584518	0.669812	2.65473	7.04063	5.7263	5.94517	7.35853	19.5156	15.8725	16.4792
ankle_left_ie	ankle	left	ie	O	Frame_87	0.909358	0.529172	0.583678	0.672987	2.6656	7.04583	5.71275	5.89856	7.38868	19.53	15.8349	16.35
ankle_left_ie	ankle	left	ie	O	Frame_88	0.906923	0.522607	0.584127	0.678198	2.6961	7.0817	5.69895	5.85106	7.47322	19.6295	15.7967	16.2183
ankle_left_ie	ankle	left	ie	O	Frame_89	0.903528	0.514037	0.585204	0.683423	2.74222	7.14201	5.68615	5.81105	7.60104	19.7966	15.7612	16.1074
ankle_left_ie	ankle	left	ie	O	Frame_90	0.899257	0.505187	0.585947	0.688338	2.80155	7.21199	5.67961	5.7845	7.7655	19.9906	15.7431	16.0338
ankle_left_ie	ankle	left	ie	O	Frame_91	0.89431	0.498281	0.585365	0.692348	2.87039	7.27235	5.68536	5.77685	7.95632	20.1579	15.759	16.0126
ankle_left_ie	ankle	left	ie	O	Frame_92	0.889133	0.494943	0.582304	0.69496	2.9423	7.31141	5.71106	5.79241	8.15564	20.2662	15.8302	16.0557
ankle_left_ie	ankle	left	ie	O	Frame_93	0.884252	0.496251	0.576167	0.696045	3.01058	7.32106	5.76092	5.83112	8.3449	20.2929	15.9684	16.163
ankle_left_ie	ankle	left	ie	O	Frame_94	0.879997	0.502097	0.56718	0.695569	3.07166	7.30168	5.83353	5.89071	8.51421	20.2392	16.1697	16.3282
ankle_left_ie	ankle	left	ie	O	Frame_95	0.876472	0.511464	0.555879	0.693533	3.1247	7.26016	5.92484	5.96711	8.66123	20.1241	16.4228	16.54
ankle_left_ie	ankle	left	ie	O	Frame_96	0.873493	0.52298	0.543202	0.69002	3.17171	7.20306	6.02697	6.05467	8.79153	19.9659	16.7059	16.7827
ankle_left_ie	ankle	left	ie	O	Frame_97	0.87079	0.535988	0.529871	0.685065	3.21507	7.12967	6.13269	6.1467	8.91171	19.7624	16.999	17.0378
ankle_left_ie	ankle	left	ie	O	Frame_98	0.867855	0.549304	0.516395	0.678618	3.25788	7.04458	6.23239	6.23592	9.03037	19.5266	17.2753	17.2851
ankle_left_ie	ankle	left	ie	O	Frame_99	0.864668	0.563472	0.502933	0.670615	3.2967	6.9331	6.31812	6.31464	9.138	19.2176	17.5129	17.5033
ankle_left_ie	ankle	left	ie	O	Frame_100	0.861067	0.578692	0.489561	0.661119	3.32977	6.78718	6.3824	6.37578	9.22966	18.8131	17.6911	17.6728
ankle_left_ie	ankle	left	ie	O	Frame_101	0.856871	0.595211	0.476803	0.649879	3.35677	6.59879	6.41787	6.41733	9.3045	18.2909	17.7894	17.7879
ankle_right_aa	ankle	right	aa	I	Stride_time	0.860241	0.248265	0.706551	0.689142	0.0451964	0.106389	0.0654908	0.0562963	0.125278	0.294896	0.181531	0.156045
ankle_right_aa	ankle	right	aa	I	Stride_length	0.937295	0.100822	0.877224	0.8835	0.0516965	0.191847	0.0723382	0.0706226	0.143295	0.531772	0.200511	0.195756
ankle_right_aa	ankle	right	aa	I	Walking_speed	0.897792	0.247934	0.733218	0.779325	0.0712338	0.19444	0.115086	0.0979488	0.19745	0.53896	0.319002	0.2715
ankle_right_aa	ankle	right	aa	I	Percentage_stance	0.623474	0.0683411	0.573727	0.567738	2.02838	3.18836	2.15822	2.15328	5.62237	8.83768	5.98227	5.96859
ankle_right_aa	ankle	right	aa	I	Max	0.813511	0.632136	0.46124	0.572853	1.52341	2.23358	2.58933	2.51835	4.22268	6.19118	7.17727	6.9805
ankle_right_aa	ankle	right	aa	I	Min	0.911825	0.357534	0.717654	0.785579	1.85974	4.88047	3.32789	2.86991	5.15493	13.528	9.22445	7.95499
ankle_right_aa	ankle	right	aa	I	ROM	0.822805	0.226382	0.684926	0.774338	2.22615	4.39426	2.96848	2.35157	6.17057	12.1803	8.22821	6.51823
ankle_right_aa	ankle	right	aa	I	Mean	0.895772	0.713741	0.481777	0.631842	1.18835	2.02239	2.64977	2.42475	3.29393	5.60578	7.3448	6.72105
ankle_right_aa	ankle	right	aa	I	Std	0.859435	0.237119	0.725778	0.801065	0.637646	1.37696	0.89062	0.727558	1.76747	3.81674	2.46867	2.01669
ankle_right_aa	ankle	right	aa	I	MaxStance	0.814483	0.819443	0.276643	0.583288	1.45775	1.51165	2.8785	2.48796	4.04067	4.19007	7.9788	6.89629
ankle_right_aa	ankle	right	aa	I	MinStance	0.839341	0.438477	0.596944	0.731347	2.22603	4.06416	3.52583	2.9566	6.17024	11.2653	9.77309	8.19528
ankle_right_aa	ankle	right	aa	I	ROMStance	0.746526	0.235795	0.620448	0.718818	2.46364	4.09756	3.01472	2.56147	6.82887	11.3579	8.35637	7.10004
ankle_right_aa	ankle	right	aa	I	MeanStance	0.846195	0.872059	0.297317	0.576548	1.31186	1.23412	2.80403	2.43558	3.6363	3.42082	7.77237	6.75109
ankle_right_aa	ankle	right	aa	I	StdStance	0.743213	0.295628	0.556535	0.681332	0.694989	1.07186	0.913316	0.780973	1.92641	2.97104	2.53158	2.16475
ankle_right_aa	ankle	right	aa	I	MaxSwing	0.855882	0.342533	0.654927	0.725667	2.05926	4.4049	3.18646	2.868	5.70799	12.2098	8.83242	7.94968
ankle_right_aa	ankle	right	aa	I	MinSwing	0.902515	0.338797	0.7187	0.775317	2.01887	5.111	3.42944	3.06858	5.59601	14.167	9.50592	8.50566
ankle_right_aa	ankle	right	aa	I	ROMSwing	0.761908	0.132187	0.672023	0.718094	2.41638	4.39872	2.83606	2.41988	6.69787	12.1926	7.86115	6.70758
ankle_right_aa	ankle	right	aa	I	MeanSwing	0.9002	0.425647	0.664839	0.726782	1.61327	3.93504	2.95645	2.79223	4.47177	10.9074	8.19485	7.73965
ankle_right_aa	ankle	right	aa	I	StdSwing	0.794476	0.142447	0.705429	0.74533	0.863892	1.67301	1.03425	0.87501	2.39459	4.63736	2.86678	2.4254
ankle_right_aa	ankle	right	aa	I	Frame_1	0.86475	0.325961	0.673787	0.763674	2.36813	5.3368	3.67779	3.20844	6.56411	14.7928	10.1943	8.89333
ankle_right_aa	ankle	right	aa	I	Frame_2	0.855269	0.362072	0.640698	0.737569	2.32473	4.92785	3.66287	3.21202	6.44382	13.6593	10.1529	8.90327
ankle_right_aa	ankle	right	aa	I	Frame_3	0.846607	0.411467	0.598659	0.705406	2.25394	4.47121	3.64583	3.21704	6.24759	12.3936	10.1057	8.91719
ankle_right_aa	ankle	right	aa	I	Frame_4	0.835724	0.470955	0.547176	0.670231	2.19506	4.01169	3.64439	3.22605	6.0844	11.1198	10.1017	8.94214
ankle_right_aa	ankle	right	aa	I	Frame_5	0.820813	0.531112	0.488462	0.636017	2.16266	3.5895	3.65404	3.23197	5.99459	9.94958	10.1285	8.95855
ankle_right_aa	ankle	right	aa	I	Frame_6	0.803235	0.586584	0.427727	0.605931	2.14157	3.21357	3.65225	3.2228	5.93613	8.90755	10.1235	8.93313
ankle_right_aa	ankle	right	aa	I	Frame_7	0.786072	0.637902	0.371231	0.582425	2.11116	2.87015	3.61938	3.18916	5.85185	7.95564	10.0324	8.8399
ankle_right_aa	ankle	right	aa	I	Frame_8	0.772173	0.68111	0.32502	0.566718	2.06321	2.57204	3.55129	3.13025	5.71893	7.12933	9.84368	8.67661
ankle_right_aa	ankle	right	aa	I	Frame_9	0.763612	0.715006	0.292391	0.558435	1.99962	2.32774	3.45965	3.05386	5.54267	6.45216	9.58967	8.46486
ankle_right_aa	ankle	right	aa	I	Frame_10	0.761266	0.741408	0.272645	0.55649	1.92444	2.13097	3.35908	2.9663	5.33427	5.90675	9.31089	8.22215
ankle_right_aa	ankle	right	aa	I	Frame_11	0.764784	0.764067	0.261824	0.558602	1.84056	1.96427	3.2606	2.87409	5.10178	5.44467	9.03792	7.96658
ankle_right_aa	ankle	right	aa	I	Frame_12	0.77255	0.785863	0.255212	0.562055	1.75314	1.81385	3.17242	2.78544	4.85946	5.02773	8.7935	7.72083
ankle_right_aa	ankle	right	aa	I	Frame_13	0.782243	0.806886	0.249567	0.564754	1.6704	1.6785	3.10092	2.70909	4.63012	4.65256	8.5953	7.50921
ankle_right_aa	ankle	right	aa	I	Frame_14	0.79178	0.825736	0.243958	0.565802	1.60021	1.56363	3.04922	2.65111	4.43557	4.33417	8.45202	7.3485
ankle_right_aa	ankle	right	aa	I	Frame_15	0.799849	0.833341	0.238959	0.565063	1.54713	1.51189	3.01683	2.61398	4.28841	4.19075	8.36223	7.24557
ankle_right_aa	ankle	right	aa	I	Frame_16	0.806031	0.839116	0.235631	0.562895	1.51097	1.47699	2.99944	2.59575	4.18818	4.094	8.31402	7.19506
ankle_right_aa	ankle	right	aa	I	Frame_17	0.810471	0.843066	0.234498	0.55995	1.48838	1.45596	2.99123	2.59148	4.12558	4.03572	8.29126	7.18322
ankle_right_aa	ankle	right	aa	I	Frame_18	0.813397	0.845007	0.236033	0.557029	1.47582	1.44606	2.98616	2.59474	4.09078	4.00827	8.2772	7.19225
ankle_right_aa	ankle	right	aa	I	Frame_19	0.81495	0.844952	0.240352	0.554831	1.47093	1.44507	2.98026	2.6001	4.07721	4.00553	8.26086	7.20712
ankle_right_aa	ankle	right	aa	I	Frame_20	0.815175	0.842959	0.247271	0.553881	1.47274	1.45158	2.97212	2.6041	4.08223	4.02358	8.23828	7.21821
ankle_right_aa	ankle	right	aa	I	Frame_21	0.814166	0.839377	0.25631	0.55456	1.48053	1.46408	2.96176	2.60506	4.10381	4.05823	8.20958	7.22086
ankle_right_aa	ankle	right	aa	I	Frame_22	0.812138	0.834804	0.26662	0.556996	1.49319	1.48053	2.95027	2.60263	4.13892	4.10381	8.17772	7.21412
ankle_right_aa	ankle	right	aa	I	Frame_23	0.80943	0.829938	0.277108	0.560924	1.50916	1.49905	2.9393	2.59808	4.18317	4.15517	8.14731	7.20151
ankle_right_aa	ankle	right	aa	I	Frame_24	0.806414	0.821472	0.287274	0.565908	1.52653	1.53589	2.92908	2.59323	4.23134	4.25728	8.11898	7.18806
ankle_right_aa	ankle	right	aa	I	Frame_25	0.803383	0.804625	0.296513	0.571521	1.5437	1.61187	2.91999	2.5894	4.27892	4.46788	8.09379	7.17746
ankle_right_aa	ankle	right	aa	I	Frame_26	0.800381	0.787989	0.30374	0.577562	1.56022	1.68705	2.91387	2.58664	4.32471	4.67627	8.07685	7.16979
ankle_right_aa	ankle	right	aa	I	Frame_27	0.797416	0.772451	0.308865	0.584052	1.576	1.75747	2.91095	2.58381	4.36845	4.87146	8.06875	7.16197
ankle_right_aa	ankle	right	aa	I	Frame_28	0.794489	0.758332	0.312181	0.591127	1.59122	1.82133	2.91106	2.57939	4.41065	5.04848	8.06904	7.14972
ankle_right_aa	ankle	right	aa	I	Frame_29	0.791816	0.745186	0.314345	0.59896	1.60523	1.88006	2.91317	2.57182	4.44947	5.21125	8.0749	7.12873
ankle_right_aa	ankle	right	aa	I	Frame_30	0.789752	0.732678	0.316159	0.60764	1.61679	1.93482	2.91586	2.5604	4.48152	5.36303	8.08234	7.09706
ankle_right_aa	ankle	right	aa	I	Frame_31	0.788641	0.720512	0.318155	0.616927	1.62475	1.98727	2.91823	2.54584	4.50358	5.50844	8.08893	7.0567
ankle_right_aa	ankle	right	aa	I	Frame_32	0.788708	0.708429	0.320549	0.626444	1.62863	2.03959	2.92051	2.53004	4.51432	5.65344	8.09525	7.01291
ankle_right_aa	ankle	right	aa	I	Frame_33	0.79	0.696611	0.323337	0.635596	1.6287	2.09244	2.92361	2.51553	4.51453	5.79995	8.10382	6.97269
ankle_right_aa	ankle	right	aa	I	Frame_34	0.792431	0.685403	0.326385	0.64389	1.62591	2.14594	2.92901	2.50449	4.50678	5.94825	8.11879	6.94209
ankle_right_aa	ankle	right	aa	I	Frame_35	0.795756	0.675218	0.329517	0.650889	1.62162	2.19928	2.93812	2.49825	4.49491	6.0961	8.14405	6.9248
ankle_right_aa	ankle	right	aa	I	Frame_36	0.799605	0.666491	0.332619	0.656346	1.61743	2.25073	2.95167	2.49739	4.48327	6.23871	8.18161	6.92241
ankle_right_aa	ankle	right	aa	I	Frame_37	0.803588	0.659136	0.335812	0.660102	1.6147	2.30042	2.96929	2.50172	4.47571	6.37643	8.23045	6.93442
ankle_right_aa	ankle	right	aa	I	Frame_38	0.807397	0.653388	0.339519	0.662244	1.61441	2.34584	2.98959	2.51071	4.47491	6.50234	8.28672	6.95934
ankle_right_aa	ankle	right	aa	I	Frame_39	0.810895	0.648814	0.344411	0.662808	1.61693	2.38778	3.01062	2.5241	4.4819	6.61858	8.34501	6.99644
ankle_right_aa	ankle	right	aa	I	Frame_40	0.814097	0.644883	0.351273	0.661883	1.62228	2.42774	3.0305	2.54202	4.49673	6.72934	8.4001	7.04613
ankle_right_aa	ankle	right	aa	I	Frame_41	0.817076	0.640839	0.36063	0.659638	1.63077	2.46874	3.04884	2.56498	4.52027	6.84301	8.45094	7.10977
ankle_right_aa	ankle	right	aa	I	Frame_42	0.819791	0.635973	0.3725	0.656374	1.64361	2.51426	3.06702	2.59343	4.55584	6.96917	8.50135	7.18863
ankle_right_aa	ankle	right	aa	I	Frame_43	0.822113	0.629701	0.386452	0.652475	1.66261	2.56769	3.08774	2.62796	4.60851	7.11728	8.55878	7.28434
ankle_right_aa	ankle	right	aa	I	Frame_44	0.823921	0.621742	0.401978	0.648312	1.6897	2.63211	3.11397	2.6691	4.68361	7.29583	8.6315	7.39836
ankle_right_aa	ankle	right	aa	I	Frame_45	0.825095	0.61232	0.418383	0.644276	1.72671	2.70785	3.14874	2.71733	4.78619	7.50578	8.72785	7.53206
ankle_right_aa	ankle	right	aa	I	Frame_46	0.825581	0.601796	0.435012	0.640498	1.77497	2.79521	3.19457	2.77387	4.91995	7.74792	8.85489	7.68878
ankle_right_aa	ankle	right	aa	I	Frame_47	0.825368	0.590543	0.451404	0.636945	1.83525	2.89392	3.25282	2.84028	5.08706	8.02153	9.01636	7.87287
ankle_right_aa	ankle	right	aa	I	Frame_48	0.82448	0.578511	0.467245	0.633613	1.90804	3.00544	3.32422	2.91829	5.28883	8.33064	9.21426	8.08909
ankle_right_aa	ankle	right	aa	I	Frame_49	0.822961	0.565136	0.482588	0.630865	1.99365	3.13318	3.40825	3.00792	5.5261	8.68474	9.44719	8.33754
ankle_right_aa	ankle	right	aa	I	Frame_50	0.820969	0.549493	0.498047	0.629555	2.09168	3.28217	3.50239	3.10734	5.79785	9.09772	9.70812	8.61311
ankle_right_aa	ankle	right	aa	I	Frame_51	0.818708	0.530423	0.514131	0.63085	2.20051	3.45787	3.60241	3.21171	6.0995	9.58472	9.98538	8.9024
ankle_right_aa	ankle	right	aa	I	Frame_52	0.816544	0.507116	0.531476	0.635795	2.31598	3.66239	3.70114	3.31319	6.41958	10.1516	10.259	9.1837
ankle_right_aa	ankle	right	aa	I	Frame_53	0.814831	0.47939	0.550334	0.644673	2.43158	3.89256	3.78921	3.40221	6.73999	10.7896	10.5032	9.43044
ankle_right_aa	ankle	right	aa	I	Frame_54	0.813832	0.448136	0.570628	0.656322	2.53973	4.13807	3.85701	3.47252	7.03977	11.4701	10.6911	9.62532
ankle_right_aa	ankle	right	aa	I	Frame_55	0.813541	0.414921	0.59185	0.668659	2.63392	4.38392	3.89691	3.52276	7.30084	12.1516	10.8017	9.7646
ankle_right_aa	ankle	right	aa	I	Frame_56	0.813318	0.381765	0.612914	0.678965	2.71306	4.61232	3.90673	3.55866	7.52023	12.7847	10.8289	9.8641
ankle_right_aa	ankle	right	aa	I	Frame_57	0.811957	0.350825	0.632147	0.684489	2.78263	4.80635	3.89193	3.59222	7.71306	13.3225	10.7879	9.95712
ankle_right_aa	ankle	right	aa	I	Frame_58	0.808022	0.32431	0.647287	0.685286	2.85207	4.95261	3.86586	3.62505	7.90554	13.7279	10.7156	10.0481
ankle_right_aa	ankle	right	aa	I	Frame_59	0.800361	0.304351	0.655974	0.681804	2.93067	5.04383	3.84715	3.65957	8.12339	13.9808	10.6638	10.1438
ankle_right_aa	ankle	right	aa	I	Frame_60	0.788569	0.292066	0.656305	0.672414	3.02255	5.08274	3.85368	3.7111	8.37808	14.0886	10.6819	10.2866
ankle_right_aa	ankle	right	aa	I	Frame_61	0.773783	0.287193	0.648131	0.659106	3.12201	5.08282	3.8937	3.77385	8.65378	14.0889	10.7928	10.4606
ankle_right_aa	ankle	right	aa	I	Frame_62	0.758273	0.288172	0.63307	0.64473	3.21637	5.06349	3.96274	3.8359	8.91533	14.0353	10.9841	10.6326
ankle_right_aa	ankle	right	aa	I	Frame_63	0.744668	0.292946	0.614127	0.631822	3.2899	5.0394	4.04438	3.88415	9.11914	13.9685	11.2105	10.7663
ankle_right_aa	ankle	right	aa	I	Frame_64	0.735075	0.299231	0.595246	0.62196	3.32793	5.01778	4.11347	3.90875	9.22456	13.9086	11.402	10.8345
ankle_right_aa	ankle	right	aa	I	Frame_65	0.730788	0.305341	0.579733	0.616139	3.32005	4.99982	4.1482	3.9039	9.20271	13.8588	11.4982	10.821
ankle_right_aa	ankle	right	aa	I	Frame_66	0.732589	0.310284	0.569843	0.615185	3.2616	4.98454	4.13671	3.86647	9.0407	13.8164	11.4664	10.7173
ankle_right_aa	ankle	right	aa	I	Frame_67	0.740488	0.313929	0.566771	0.621544	3.15574	4.96822	4.07738	3.78635	8.74726	13.7712	11.3019	10.4952
ankle_right_aa	ankle	right	aa	I	Frame_68	0.753448	0.317249	0.569471	0.634438	3.01306	4.942	3.98157	3.66788	8.35178	13.6985	11.0364	10.1668
ankle_right_aa	ankle	right	aa	I	Frame_69	0.769189	0.32201	0.574319	0.647796	2.84936	4.8934	3.86955	3.53953	7.89802	13.5638	10.7259	9.81109
ankle_right_aa	ankle	right	aa	I	Frame_70	0.7853	0.330086	0.578619	0.659137	2.68044	4.81353	3.75514	3.41344	7.42979	13.3424	10.4087	9.46158
ankle_right_aa	ankle	right	aa	I	Frame_71	0.800262	0.342401	0.580605	0.667008	2.51707	4.70133	3.64734	3.29964	6.97695	13.0314	10.1099	9.14613
ankle_right_aa	ankle	right	aa	I	Frame_72	0.813595	0.358204	0.579977	0.671239	2.36467	4.56502	3.5496	3.20376	6.55454	12.6536	9.83898	8.88037
ankle_right_aa	ankle	right	aa	I	Frame_73	0.825648	0.3756	0.57789	0.67301	2.22386	4.41839	3.46025	3.12674	6.16424	12.2472	9.59132	8.66689
ankle_right_aa	ankle	right	aa	I	Frame_74	0.8368	0.392483	0.575707	0.673776	2.09531	4.27654	3.37848	3.06646	5.80791	11.854	9.36468	8.49979
ankle_right_aa	ankle	right	aa	I	Frame_75	0.846795	0.407059	0.57424	0.674886	1.98341	4.15275	3.30642	3.0198	5.49772	11.5108	9.16492	8.37046
ankle_right_aa	ankle	right	aa	I	Frame_76	0.854954	0.418173	0.573626	0.676907	1.89373	4.05585	3.24683	2.98505	5.24914	11.2422	8.99974	8.27415
ankle_right_aa	ankle	right	aa	I	Frame_77	0.860759	0.425404	0.573925	0.679908	1.83028	3.98957	3.20167	2.96089	5.07328	11.0585	8.87457	8.20718
ankle_right_aa	ankle	right	aa	I	Frame_78	0.864075	0.429041	0.575053	0.683693	1.7928	3.95248	3.16993	2.9462	4.96939	10.9557	8.7866	8.16644
ankle_right_aa	ankle	right	aa	I	Frame_79	0.865331	0.429859	0.577546	0.688005	1.77743	3.93973	3.14811	2.93936	4.92679	10.9204	8.72611	8.14748
ankle_right_aa	ankle	right	aa	I	Frame_80	0.865227	0.429005	0.581901	0.692462	1.77752	3.94465	3.13079	2.93923	4.92704	10.934	8.6781	8.14714
ankle_right_aa	ankle	right	aa	I	Frame_81	0.864896	0.427658	0.586559	0.696822	1.78552	3.96045	3.12346	2.94478	4.9492	10.9778	8.6578	8.16253
ankle_right_aa	ankle	right	aa	I	Frame_82	0.865132	0.426779	0.591488	0.70081	1.79551	3.98139	3.1249	2.95592	4.9769	11.0358	8.66177	8.19339
ankle_right_aa	ankle	right	aa	I	Frame_83	0.866483	0.426602	0.597287	0.704179	1.80427	4.0061	3.13352	2.97374	5.00119	11.1044	8.68566	8.24278
ankle_right_aa	ankle	right	aa	I	Frame_84	0.868985	0.426774	0.604475	0.70685	1.81137	4.03696	3.14726	2.99971	5.02086	11.1899	8.72377	8.31478
ankle_right_aa	ankle	right	aa	I	Frame_85	0.872663	0.426481	0.614091	0.708924	1.81788	4.08048	3.16469	3.03497	5.03892	11.3105	8.77208	8.41251
ankle_right_aa	ankle	right	aa	I	Frame_86	0.87733	0.42451	0.626902	0.711168	1.82481	4.14466	3.18243	3.07693	5.0581	11.4884	8.82125	8.52883
ankle_right_aa	ankle	right	aa	I	Frame_87	0.882692	0.418979	0.643128	0.7151	1.83324	4.24055	3.1975	3.11807	5.08148	11.7542	8.86302	8.64284
ankle_right_aa	ankle	right	aa	I	Frame_88	0.888222	0.409055	0.661774	0.719544	1.84517	4.37319	3.20967	3.16271	5.11455	12.1219	8.89676	8.76658
ankle_right_aa	ankle	right	aa	I	Frame_89	0.893293	0.395059	0.681038	0.724841	1.8632	4.54129	3.22132	3.20713	5.16453	12.5878	8.92904	8.88971
ankle_right_aa	ankle	right	aa	I	Frame_90	0.897351	0.37831	0.698882	0.730992	1.89015	4.73706	3.23733	3.24771	5.23922	13.1305	8.97342	9.0022
ankle_right_aa	ankle	right	aa	I	Frame_91	0.900145	0.360701	0.713634	0.7381	1.92629	4.94681	3.26211	3.28078	5.33941	13.7119	9.0421	9.09385
ankle_right_aa	ankle	right	aa	I	Frame_92	0.902029	0.344055	0.724768	0.746228	1.96689	5.15737	3.29672	3.30232	5.45195	14.2955	9.13804	9.15355
ankle_right_aa	ankle	right	aa	I	Frame_93	0.9038	0.329651	0.732587	0.755539	2.00171	5.35333	3.33739	3.30696	5.54847	14.8387	9.25077	9.16644
ankle_right_aa	ankle	right	aa	I	Frame_94	0.906186	0.318577	0.737771	0.766004	2.02076	5.5213	3.37849	3.29113	5.60127	15.3043	9.3647	9.12254
ankle_right_aa	ankle	right	aa	I	Frame_95	0.909436	0.311098	0.74085	0.777403	2.01956	5.65297	3.4163	3.25339	5.59795	15.6692	9.46951	9.01794
ankle_right_aa	ankle	right	aa	I	Frame_96	0.912501	0.307143	0.741341	0.788484	2.00989	5.74492	3.4557	3.20192	5.57114	15.9241	9.57871	8.87528
ankle_right_aa	ankle	right	aa	I	Frame_97	0.913341	0.306127	0.737735	0.79684	2.01643	5.79547	3.50789	3.15601	5.58926	16.0642	9.72339	8.74801
ankle_right_aa	ankle	right	aa	I	Frame_98	0.910062	0.307905	0.728345	0.800113	2.059	5.79592	3.57844	3.13343	5.70725	16.0655	9.91892	8.68542
ankle_right_aa	ankle	right	aa	I	Frame_99	0.902049	0.31409	0.71201	0.795969	2.13435	5.72416	3.65973	3.14249	5.91611	15.8666	10.1443	8.71053
ankle_right_aa	ankle	right	aa	I	Frame_100	0.890255	0.327794	0.6879	0.782845	2.21311	5.54811	3.73213	3.17626	6.13442	15.3786	10.3449	8.80414
ankle_right_aa	ankle	right	aa	I	Frame_101	0.876515	0.353522	0.655167	0.760199	2.26137	5.24847	3.77893	3.21976	6.2682	14.548	10.4747	8.92471
ankle_right_aa	ankle	right	aa	O	Stride_time	0.861459	0.204295	0.722964	0.774088	0.0430102	0.104368	0.0608206	0.0487947	0.119218	0.289294	0.168586	0.135252
ankle_right_aa	ankle	right	aa	O	Stride_length	0.180355	0.0133064	0.180355	0.181745	0.0223886	0.0253269	0.0223886	0.0229302	0.0620582	0.0702027	0.0620582	0.0635592
ankle_right_aa	ankle	right	aa	O	Walking_speed	0.178178	0.0174054	0.178178	0.153701	0.0223516	0.0257065	0.0223516	0.0237476	0.0619555	0.0712548	0.0619555	0.0658249
ankle_right_aa	ankle	right	aa	O	Percentage_stance	0.698137	0.110616	0.606572	0.663794	1.08661	1.83927	1.24051	1.04507	3.01193	5.09821	3.43852	2.89678
ankle_right_aa	ankle	right	aa	O	Max	0.950569	0.482976	0.750797	0.633767	0.581758	1.73201	1.30623	1.28719	1.61255	4.80089	3.62068	3.56791
ankle_right_aa	ankle	right	aa	O	Min	0.953852	0.414817	0.604702	0.803659	0.575985	2.19159	1.68576	1.1089	1.59655	6.07478	4.67269	3.07373
ankle_right_aa	ankle	right	aa	O	ROM	0.956548	0.705366	0.440434	0.600357	0.60312	1.53239	2.16433	1.26207	1.67176	4.24757	5.99923	3.49828
ankle_right_aa	ankle	right	aa	O	Mean	0.954283	0.299036	0.820589	0.774795	0.459212	1.81592	0.909704	0.961364	1.27287	5.03348	2.52157	2.66476
ankle_right_aa	ankle	right	aa	O	Std	0.961182	0.616274	0.539972	0.639254	0.166709	0.505043	0.573901	0.366774	0.462094	1.39991	1.59077	1.01665
ankle_right_aa	ankle	right	aa	O	MaxStance	0.945675	0.502326	0.713479	0.650121	0.602884	1.69702	1.38456	1.27021	1.67111	4.70389	3.83781	3.52086
ankle_right_aa	ankle	right	aa	O	MinStance	0.94655	0.394036	0.626782	0.806833	0.624268	2.2183	1.6496	1.09836	1.73038	6.14881	4.57245	3.04449
ankle_right_aa	ankle	right	aa	O	ROMStance	0.951522	0.743917	0.42279	0.546726	0.636229	1.41058	2.19538	1.29717	1.76354	3.90994	6.08527	3.59557
ankle_right_aa	ankle	right	aa	O	MeanStance	0.946777	0.277794	0.800276	0.79501	0.509188	1.93953	0.986375	0.956054	1.4114	5.37611	2.73409	2.65005
ankle_right_aa	ankle	right	aa	O	StdStance	0.941785	0.720717	0.433352	0.578236	0.191941	0.40234	0.598836	0.355807	0.532034	1.11523	1.65989	0.986247
ankle_right_aa	ankle	right	aa	O	MaxSwing	0.949964	0.481177	0.734728	0.635398	0.612243	1.8369	1.4097	1.32814	1.69705	5.09164	3.9075	3.68143
ankle_right_aa	ankle	right	aa	O	MinSwing	0.95085	0.499451	0.561756	0.761419	0.57523	1.88182	1.71766	1.12386	1.59446	5.21613	4.76111	3.11519
ankle_right_aa	ankle	right	aa	O	ROMSwing	0.934062	0.439543	0.623136	0.756037	0.573046	1.59479	1.36998	0.841296	1.5884	4.42052	3.7974	2.33195
ankle_right_aa	ankle	right	aa	O	MeanSwing	0.950438	0.44637	0.722678	0.699655	0.522143	1.6986	1.23511	1.13903	1.44731	4.70829	3.42356	3.15724
ankle_right_aa	ankle	right	aa	O	StdSwing	0.927737	0.424736	0.630707	0.777755	0.195003	0.523197	0.440825	0.266464	0.540519	1.45023	1.22191	0.738602
ankle_right_aa	ankle	right	aa	O	Frame_1	0.928403	0.730789	0.354635	0.659776	0.592115	1.19041	1.77772	1.13665	1.64126	3.29966	4.92758	3.15064
ankle_right_aa	ankle	right	aa	O	Frame_2	0.918883	0.728195	0.368345	0.635621	0.617503	1.16976	1.72315	1.15638	1.71163	3.2424	4.77632	3.20532
ankle_right_aa	ankle	right	aa	O	Frame_3	0.907191	0.721169	0.392893	0.607531	0.643805	1.14999	1.64661	1.17854	1.78454	3.18761	4.56418	3.26676
ankle_right_aa	ankle	right	aa	O	Frame_4	0.894248	0.708433	0.428298	0.578731	0.668909	1.13736	1.55527	1.20184	1.85412	3.15259	4.311	3.33132
ankle_right_aa	ankle	right	aa	O	Frame_5	0.881751	0.68893	0.472067	0.55415	0.690201	1.13786	1.45837	1.22333	1.91314	3.15399	4.04239	3.39091
ankle_right_aa	ankle	right	aa	O	Frame_6	0.871903	0.662113	0.519597	0.539513	0.70506	1.15608	1.3654	1.23888	1.95433	3.20448	3.78469	3.43401
ankle_right_aa	ankle	right	aa	O	Frame_7	0.866661	0.629078	0.565442	0.53869	0.711833	1.19337	1.28506	1.24628	1.9731	3.30785	3.56201	3.45451
ankle_right_aa	ankle	right	aa	O	Frame_8	0.867012	0.591621	0.605643	0.552369	0.710236	1.24948	1.22304	1.24494	1.96867	3.46337	3.3901	3.45079
ankle_right_aa	ankle	right	aa	O	Frame_9	0.87249	0.55105	0.638426	0.578318	0.701281	1.32368	1.18092	1.23522	1.94385	3.66904	3.27333	3.42386
ankle_right_aa	ankle	right	aa	O	Frame_10	0.881354	0.509634	0.663961	0.61219	0.687768	1.41199	1.15747	1.21849	1.90639	3.91384	3.20835	3.37747
ankle_right_aa	ankle	right	aa	O	Frame_11	0.891575	0.468642	0.683242	0.649357	0.672475	1.51101	1.14941	1.19583	1.864	4.1883	3.18601	3.31467
ankle_right_aa	ankle	right	aa	O	Frame_12	0.90159	0.430219	0.699628	0.685493	0.657524	1.61473	1.14874	1.16921	1.82256	4.47582	3.18413	3.24089
ankle_right_aa	ankle	right	aa	O	Frame_13	0.910424	0.396835	0.711953	0.717763	0.644322	1.7152	1.15542	1.14053	1.78597	4.75428	3.20266	3.1614
ankle_right_aa	ankle	right	aa	O	Frame_14	0.917794	0.369633	0.720271	0.744619	0.632835	1.80683	1.16737	1.11189	1.75413	5.00827	3.23578	3.082
ankle_right_aa	ankle	right	aa	O	Frame_15	0.923753	0.349265	0.725302	0.765429	0.622508	1.88408	1.18157	1.08547	1.7255	5.2224	3.27515	3.00878
ankle_right_aa	ankle	right	aa	O	Frame_16	0.928387	0.335963	0.727554	0.780205	0.613042	1.94256	1.19574	1.06306	1.69927	5.38449	3.31441	2.94666
ankle_right_aa	ankle	right	aa	O	Frame_17	0.931815	0.328598	0.727596	0.789519	0.604402	1.98141	1.20806	1.04543	1.67532	5.49218	3.34856	2.89779
ankle_right_aa	ankle	right	aa	O	Frame_18	0.93413	0.325575	0.725847	0.794196	0.596801	2.00196	1.21754	1.03254	1.65425	5.54914	3.37484	2.86206
ankle_right_aa	ankle	right	aa	O	Frame_19	0.935485	0.326202	0.722636	0.795234	0.590483	2.00587	1.22434	1.02374	1.63673	5.55999	3.3937	2.83766
ankle_right_aa	ankle	right	aa	O	Frame_20	0.936026	0.33021	0.718123	0.793612	0.585695	1.99615	1.22942	1.01828	1.62346	5.53304	3.40778	2.82252
ankle_right_aa	ankle	right	aa	O	Frame_21	0.936002	0.336363	0.712629	0.790195	0.58228	1.97817	1.23387	1.0156	1.614	5.48319	3.42012	2.8151
ankle_right_aa	ankle	right	aa	O	Frame_22	0.935673	0.343595	0.706577	0.785807	0.579972	1.95692	1.23867	1.01522	1.6076	5.42432	3.43343	2.81404
ankle_right_aa	ankle	right	aa	O	Frame_23	0.935277	0.350739	0.700566	0.781284	0.578509	1.93755	1.24432	1.01664	1.60354	5.3706	3.44908	2.81799
ankle_right_aa	ankle	right	aa	O	Frame_24	0.935029	0.356658	0.695272	0.777404	0.577621	1.9241	1.25095	1.0193	1.60108	5.33332	3.46745	2.82536
ankle_right_aa	ankle	right	aa	O	Frame_25	0.935062	0.360631	0.691111	0.774885	0.577092	1.91894	1.25862	1.02237	1.59962	5.31903	3.48872	2.83385
ankle_right_aa	ankle	right	aa	O	Frame_26	0.935399	0.362296	0.688428	0.7741	0.577012	1.92313	1.2672	1.02523	1.5994	5.33064	3.5125	2.8418
ankle_right_aa	ankle	right	aa	O	Frame_27	0.935993	0.361843	0.687098	0.775053	0.577479	1.93608	1.27681	1.02764	1.60069	5.36653	3.53913	2.84848
ankle_right_aa	ankle	right	aa	O	Frame_28	0.936759	0.359635	0.686937	0.77742	0.578662	1.95652	1.28748	1.02963	1.60397	5.42319	3.56871	2.854
ankle_right_aa	ankle	right	aa	O	Frame_29	0.937607	0.356228	0.687854	0.780726	0.580739	1.9826	1.29895	1.03145	1.60973	5.49548	3.6005	2.85904
ankle_right_aa	ankle	right	aa	O	Frame_30	0.938451	0.352224	0.68935	0.78444	0.583804	2.01242	1.31157	1.03348	1.61822	5.57815	3.6355	2.86467
ankle_right_aa	ankle	right	aa	O	Frame_31	0.939266	0.348044	0.69123	0.78815	0.587717	2.04443	1.32516	1.03597	1.62907	5.66687	3.67317	2.87155
ankle_right_aa	ankle	right	aa	O	Frame_32	0.940031	0.344197	0.693175	0.791569	0.592328	2.07675	1.33981	1.03903	1.64185	5.75647	3.71376	2.88005
ankle_right_aa	ankle	right	aa	O	Frame_33	0.940741	0.340923	0.694838	0.794478	0.59739	2.10859	1.35564	1.04278	1.65588	5.8447	3.75765	2.89044
ankle_right_aa	ankle	right	aa	O	Frame_34	0.941445	0.338295	0.696205	0.796874	0.602648	2.13941	1.37269	1.04704	1.67046	5.93013	3.80489	2.90224
ankle_right_aa	ankle	right	aa	O	Frame_35	0.942122	0.33647	0.696899	0.798812	0.607951	2.16882	1.39126	1.05161	1.68515	6.01168	3.85636	2.91492
ankle_right_aa	ankle	right	aa	O	Frame_36	0.942772	0.335306	0.697321	0.800396	0.613321	2.19741	1.41051	1.05646	1.70004	6.09091	3.90973	2.92835
ankle_right_aa	ankle	right	aa	O	Frame_37	0.943382	0.334695	0.697326	0.801759	0.618898	2.22554	1.43096	1.06155	1.7155	6.16888	3.96642	2.94246
ankle_right_aa	ankle	right	aa	O	Frame_38	0.943929	0.334403	0.696813	0.80305	0.624861	2.25427	1.45301	1.06687	1.73203	6.24853	4.02753	2.95722
ankle_right_aa	ankle	right	aa	O	Frame_39	0.944412	0.334213	0.695923	0.804467	0.631341	2.28445	1.47661	1.07236	1.74999	6.33217	4.09296	2.97243
ankle_right_aa	ankle	right	aa	O	Frame_40	0.944866	0.333898	0.694894	0.806084	0.638276	2.31681	1.5015	1.07805	1.76921	6.42187	4.16195	2.98821
ankle_right_aa	ankle	right	aa	O	Frame_41	0.945327	0.333275	0.693743	0.808121	0.645389	2.35198	1.52749	1.08375	1.78893	6.51936	4.23398	3.00399
ankle_right_aa	ankle	right	aa	O	Frame_42	0.945868	0.332146	0.69297	0.810672	0.652324	2.39016	1.55355	1.08927	1.80815	6.62519	4.30623	3.01932
ankle_right_aa	ankle	right	aa	O	Frame_43	0.946524	0.330255	0.692798	0.81378	0.658651	2.4315	1.57866	1.09447	1.82569	6.73978	4.37583	3.03371
ankle_right_aa	ankle	right	aa	O	Frame_44	0.947311	0.327512	0.693599	0.81736	0.664024	2.47542	1.60129	1.09937	1.84058	6.86152	4.43854	3.04729
ankle_right_aa	ankle	right	aa	O	Frame_45	0.948194	0.323468	0.695714	0.821273	0.66828	2.5214	1.61961	1.10397	1.85238	6.98896	4.48934	3.06004
ankle_right_aa	ankle	right	aa	O	Frame_46	0.949091	0.318037	0.699533	0.825327	0.671472	2.56779	1.63129	1.10824	1.86123	7.11756	4.52169	3.07187
ankle_right_aa	ankle	right	aa	O	Frame_47	0.949872	0.31085	0.705346	0.829311	0.673983	2.61323	1.63405	1.11214	1.86819	7.2435	4.52936	3.08271
ankle_right_aa	ankle	right	aa	O	Frame_48	0.950364	0.301575	0.713395	0.833068	0.676536	2.65595	1.62568	1.11542	1.87526	7.36191	4.50616	3.09178
ankle_right_aa	ankle	right	aa	O	Frame_49	0.950341	0.290106	0.723677	0.836414	0.680261	2.69349	1.60467	1.11784	1.88559	7.46598	4.44791	3.0985
ankle_right_aa	ankle	right	aa	O	Frame_50	0.949579	0.276175	0.736386	0.839303	0.686277	2.7248	1.5692	1.11886	1.90226	7.55276	4.34961	3.10134
ankle_right_aa	ankle	right	aa	O	Frame_51	0.947857	0.260548	0.750858	0.841754	0.695675	2.74448	1.52066	1.11785	1.92831	7.60731	4.21506	3.09853
ankle_right_aa	ankle	right	aa	O	Frame_52	0.94499	0.243318	0.765829	0.843835	0.70917	2.75356	1.46317	1.11436	1.96572	7.63247	4.05571	3.08884
ankle_right_aa	ankle	right	aa	O	Frame_53	0.94089	0.225757	0.779872	0.845593	0.726819	2.74997	1.4026	1.10841	2.01464	7.62252	3.8878	3.07234
ankle_right_aa	ankle	right	aa	O	Frame_54	0.935652	0.209862	0.79119	0.847025	0.747956	2.73367	1.34736	1.10071	2.07323	7.57736	3.7347	3.051
ankle_right_aa	ankle	right	aa	O	Frame_55	0.929619	0.197763	0.797744	0.847926	0.771463	2.70723	1.30779	1.0932	2.13839	7.50405	3.62502	3.03019
ankle_right_aa	ankle	right	aa	O	Frame_56	0.923506	0.192309	0.797788	0.847716	0.795881	2.67467	1.29401	1.08953	2.20607	7.41381	3.58682	3.02003
ankle_right_aa	ankle	right	aa	O	Frame_57	0.918378	0.196015	0.790792	0.845511	0.819748	2.64275	1.3124	1.09474	2.27222	7.32532	3.63779	3.03446
ankle_right_aa	ankle	right	aa	O	Frame_58	0.915382	0.210102	0.778192	0.840341	0.841547	2.6178	1.3625	1.11374	2.33265	7.25617	3.77666	3.08712
ankle_right_aa	ankle	right	aa	O	Frame_59	0.915224	0.233041	0.76362	0.831382	0.859887	2.60566	1.43585	1.15015	2.38349	7.22253	3.97998	3.18805
ankle_right_aa	ankle	right	aa	O	Frame_60	0.917783	0.261226	0.751356	0.81814	0.873442	2.60814	1.51894	1.2053	2.42106	7.2294	4.21029	3.34091
ankle_right_aa	ankle	right	aa	O	Frame_61	0.922255	0.29059	0.744235	0.800651	0.88095	2.62211	1.59785	1.27757	2.44187	7.26812	4.429	3.54125
ankle_right_aa	ankle	right	aa	O	Frame_62	0.927607	0.318453	0.742692	0.77931	0.881777	2.64093	1.66241	1.36314	2.44416	7.32027	4.60797	3.77844
ankle_right_aa	ankle	right	aa	O	Frame_63	0.933027	0.343465	0.745709	0.755136	0.876066	2.65735	1.70708	1.45594	2.42833	7.3658	4.73178	4.03565
ankle_right_aa	ankle	right	aa	O	Frame_64	0.93796	0.364835	0.751528	0.73011	0.864911	2.66654	1.73091	1.54744	2.39741	7.39127	4.79784	4.28928
ankle_right_aa	ankle	right	aa	O	Frame_65	0.942023	0.381483	0.758658	0.707006	0.850512	2.66678	1.73528	1.6274	2.3575	7.39193	4.80996	4.51092
ankle_right_aa	ankle	right	aa	O	Frame_66	0.944943	0.392417	0.766031	0.688913	0.835868	2.65878	1.7231	1.68576	2.31691	7.36976	4.7762	4.67268
ankle_right_aa	ankle	right	aa	O	Frame_67	0.94654	0.396985	0.772897	0.678016	0.823567	2.64339	1.69745	1.71562	2.28281	7.32709	4.70508	4.75545
ankle_right_aa	ankle	right	aa	O	Frame_68	0.946758	0.395705	0.779739	0.673513	0.815088	2.62077	1.65786	1.71845	2.25931	7.2644	4.59535	4.76331
ankle_right_aa	ankle	right	aa	O	Frame_69	0.945719	0.389463	0.785329	0.674247	0.8099	2.58877	1.61063	1.69695	2.24493	7.1757	4.46444	4.70371
ankle_right_aa	ankle	right	aa	O	Frame_70	0.943698	0.380175	0.789613	0.67819	0.805847	2.5449	1.55776	1.65661	2.2337	7.0541	4.31789	4.59188
ankle_right_aa	ankle	right	aa	O	Frame_71	0.941022	0.36946	0.792598	0.683559	0.800489	2.48853	1.50112	1.60326	2.21884	6.89786	4.16089	4.444
ankle_right_aa	ankle	right	aa	O	Frame_72	0.938211	0.359001	0.794545	0.69024	0.79085	2.42026	1.44211	1.53923	2.19212	6.70862	3.99732	4.26652
ankle_right_aa	ankle	right	aa	O	Frame_73	0.935854	0.350369	0.795744	0.697362	0.774698	2.34273	1.38241	1.46967	2.14735	6.49371	3.83184	4.0737
ankle_right_aa	ankle	right	aa	O	Frame_74	0.934436	0.344564	0.796434	0.703292	0.751772	2.26105	1.32467	1.40211	2.08381	6.2673	3.67179	3.88645
ankle_right_aa	ankle	right	aa	O	Frame_75	0.934144	0.341919	0.796554	0.707605	0.72383	2.18165	1.27223	1.34095	2.00635	6.04721	3.52643	3.71691
ankle_right_aa	ankle	right	aa	O	Frame_76	0.934839	0.341861	0.795934	0.710447	0.694117	2.11083	1.22835	1.28856	1.92399	5.85092	3.40482	3.57171
ankle_right_aa	ankle	right	aa	O	Frame_77	0.936192	0.343402	0.794401	0.712043	0.665634	2.05244	1.19484	1.24582	1.84504	5.68909	3.31193	3.45324
ankle_right_aa	ankle	right	aa	O	Frame_78	0.937814	0.345677	0.791927	0.712725	0.640599	2.00749	1.17179	1.2122	1.77565	5.56448	3.24802	3.36004
ankle_right_aa	ankle	right	aa	O	Frame_79	0.939458	0.348456	0.788672	0.712846	0.619522	1.97316	1.15746	1.18618	1.71723	5.46933	3.20833	3.28793
ankle_right_aa	ankle	right	aa	O	Frame_80	0.940987	0.351832	0.785472	0.71251	0.601879	1.94532	1.14757	1.16644	1.66832	5.39214	3.1809	3.2332
ankle_right_aa	ankle	right	aa	O	Frame_81	0.942397	0.355901	0.781865	0.711773	0.586499	1.91994	1.14132	1.15188	1.62569	5.32181	3.16358	3.19286
ankle_right_aa	ankle	right	aa	O	Frame_82	0.943753	0.360521	0.778372	0.710651	0.572103	1.89453	1.13563	1.14164	1.58579	5.25136	3.14781	3.16447
ankle_right_aa	ankle	right	aa	O	Frame_83	0.945095	0.365485	0.775322	0.709217	0.557809	1.86767	1.12839	1.1347	1.54617	5.17692	3.12775	3.14523
ankle_right_aa	ankle	right	aa	O	Frame_84	0.946336	0.370891	0.772484	0.707364	0.543734	1.83856	1.11957	1.13008	1.50715	5.09623	3.10329	3.13243
ankle_right_aa	ankle	right	aa	O	Frame_85	0.947216	0.377083	0.768913	0.705008	0.531051	1.80696	1.11115	1.12677	1.472	5.00863	3.07995	3.12326
ankle_right_aa	ankle	right	aa	O	Frame_86	0.947524	0.385124	0.763237	0.701977	0.520773	1.77138	1.10618	1.12372	1.44351	4.91	3.06616	3.11478
ankle_right_aa	ankle	right	aa	O	Frame_87	0.94709	0.395917	0.75381	0.698369	0.513747	1.73138	1.10819	1.11983	1.42403	4.79914	3.07176	3.10401
ankle_right_aa	ankle	right	aa	O	Frame_88	0.945902	0.410815	0.739156	0.694117	0.510175	1.68598	1.12026	1.11508	1.41413	4.67331	3.1052	3.09085
ankle_right_aa	ankle	right	aa	O	Frame_89	0.944196	0.431211	0.717949	0.689306	0.509302	1.63473	1.145	1.10998	1.41171	4.53124	3.17378	3.07671
ankle_right_aa	ankle	right	aa	O	Frame_90	0.942338	0.457904	0.68953	0.6845	0.510179	1.5781	1.18382	1.10514	1.41414	4.37427	3.28138	3.0633
ankle_right_aa	ankle	right	aa	O	Frame_91	0.940854	0.490882	0.6542	0.680593	0.511467	1.51784	1.23671	1.10112	1.41771	4.20724	3.42799	3.05216
ankle_right_aa	ankle	right	aa	O	Frame_92	0.9402	0.528397	0.613596	0.678484	0.512183	1.4576	1.30195	1.0985	1.4197	4.04026	3.60883	3.04488
ankle_right_aa	ankle	right	aa	O	Frame_93	0.940529	0.567414	0.570602	0.678848	0.512126	1.40154	1.37612	1.09739	1.41954	3.88488	3.8144	3.04182
ankle_right_aa	ankle	right	aa	O	Frame_94	0.941614	0.604218	0.528679	0.681572	0.511883	1.354	1.45437	1.09773	1.41887	3.75309	4.03129	3.04277
ankle_right_aa	ankle	right	aa	O	Frame_95	0.942949	0.635542	0.490971	0.68563	0.512589	1.31828	1.53112	1.09948	1.42082	3.6541	4.24405	3.04762
ankle_right_aa	ankle	right	aa	O	Frame_96	0.944028	0.659733	0.45984	0.689839	0.51514	1.29466	1.6003	1.10218	1.42789	3.58863	4.43581	3.05508
ankle_right_aa	ankle	right	aa	O	Frame_97	0.944358	0.676508	0.436487	0.692565	0.520493	1.28156	1.6564	1.10601	1.44273	3.55231	4.59132	3.0657
ankle_right_aa	ankle	right	aa	O	Frame_98	0.943507	0.686482	0.421236	0.692558	0.529535	1.27551	1.69492	1.11092	1.4678	3.53553	4.69807	3.07931
ankle_right_aa	ankle	right	aa	O	Frame_99	0.94097	0.690991	0.413664	0.688776	0.543142	1.27135	1.7118	1.11685	1.50551	3.52401	4.74485	3.09575
ankle_right_aa	ankle	right	aa	O	Frame_100	0.936177	0.690904	0.413117	0.680438	0.562304	1.26535	1.70513	1.12398	1.55863	3.50736	4.72639	3.11552
ankle_right_aa	ankle	right	aa	O	Frame_101	0.928594	0.686555	0.419097	0.666952	0.587306	1.25586	1.67513	1.13281	1.62793	3.48107	4.64323	3.13998
ankle_right_fe	ankle	right	fe	I	Stride_time	0.860241	0.248265	0.706551	0.689142	0.0451964	0.106389	0.0654908	0.0562963	0.125278	0.294896	0.181531	0.156045
ankle_right_fe	ankle	right	fe	I	Stride_length	0.937295	0.100822	0.877224	0.8835	0.0516965	0.191847	0.0723382	0.0706226	0.143295	0.531772	0.200511	0.195756
ankle_right_fe	ankle	right	fe	I	Walking_speed	0.897792	0.247934	0.733218	0.779325	0.0712338	0.19444	0.115086	0.0979488	0.19745	0.53896	0.319002	0.2715
ankle_right_fe	ankle	right	fe	I	Percentage_stance	0.623474	0.0683411	0.573727	0.567738	2.02838	3.18836	2.15822	2.15328	5.62237	8.83768	5.98227	5.96859
ankle_right_fe	ankle	right	fe	I	Max	0.918351	0.56851	0.508079	0.613348	1.53002	3.90834	3.75552	3.27819	4.24099	10.8334	10.4098	9.08667
ankle_right_fe	ankle	right	fe	I	Min	0.83621	0.473245	0.499757	0.663654	3.29835	6.30772	5.76426	4.95559	9.14255	17.4841	15.9777	13.7362
ankle_right_fe	ankle	right	fe	I	ROM	0.81598	0.238542	0.677701	0.715728	3.21382	6.58777	4.25323	4.07783	8.90827	18.2604	11.7894	11.3032
ankle_right_fe	ankle	right	fe	I	Mean	0.932051	0.67252	0.447717	0.572887	1.27309	3.1978	3.62952	3.32795	3.52884	8.86384	10.0605	9.22461
ankle_right_fe	ankle	right	fe	I	Std	0.802988	0.259034	0.647513	0.680464	0.832085	1.6345	1.11299	1.05181	2.30642	4.53059	3.08506	2.91547
ankle_right_fe	ankle	right	fe	I	MaxStance	0.917246	0.54476	0.52142	0.632435	1.56207	4.02753	3.7565	3.19061	4.32984	11.1638	10.4125	8.84392
ankle_right_fe	ankle	right	fe	I	MinStance	0.711291	0.449742	0.365824	0.486412	4.21201	6.29062	6.24258	5.67532	11.6751	17.4367	17.3035	15.7312
ankle_right_fe	ankle	right	fe	I	ROMStance	0.630209	0.205762	0.501682	0.463913	4.23091	6.38461	4.91144	4.99161	11.7275	17.6972	13.6138	13.836
ankle_right_fe	ankle	right	fe	I	MeanStance	0.90541	0.731727	0.358444	0.466737	1.50241	2.847	3.91277	3.38852	4.16447	7.89148	10.8456	9.3925
ankle_right_fe	ankle	right	fe	I	StdStance	0.584707	0.187117	0.431677	0.398906	1.06434	1.54921	1.24509	1.21757	2.95021	4.29419	3.45122	3.37494
ankle_right_fe	ankle	right	fe	I	MaxSwing	0.937447	0.567604	0.553801	0.675553	1.43546	4.4469	3.83381	3.94403	3.9789	12.3262	10.6268	10.9323
ankle_right_fe	ankle	right	fe	I	MinSwing	0.830813	0.453626	0.508316	0.677714	3.455	6.50555	5.8899	4.96948	9.57677	18.0325	16.326	13.7747
ankle_right_fe	ankle	right	fe	I	ROMSwing	0.824384	0.41188	0.492332	0.782798	3.29839	6.11461	5.60803	3.98831	9.14267	16.9488	15.5447	11.055
ankle_right_fe	ankle	right	fe	I	MeanSwing	0.904626	0.499458	0.588062	0.661236	1.85644	4.75112	3.85817	3.86683	5.14579	13.1694	10.6943	10.7183
ankle_right_fe	ankle	right	fe	I	StdSwing	0.759887	0.379366	0.440429	0.741894	1.30675	2.11882	1.99485	1.46823	3.62211	5.87308	5.52945	4.06971
ankle_right_fe	ankle	right	fe	I	Frame_1	0.869634	0.55631	0.454	0.582416	2.17825	4.53956	4.45782	3.8872	6.03781	12.583	12.3564	10.7748
ankle_right_fe	ankle	right	fe	I	Frame_2	0.859132	0.589666	0.421236	0.518936	2.22633	4.3247	4.51268	3.99671	6.17108	11.9875	12.5085	11.0783
ankle_right_fe	ankle	right	fe	I	Frame_3	0.852406	0.620158	0.395816	0.45512	2.25687	4.12552	4.56622	4.09784	6.25572	11.4354	12.6569	11.3586
ankle_right_fe	ankle	right	fe	I	Frame_4	0.851224	0.648454	0.379948	0.399684	2.25245	3.92631	4.59836	4.17596	6.24347	10.8832	12.746	11.5752
ankle_right_fe	ankle	right	fe	I	Frame_5	0.853827	0.67591	0.37122	0.368988	2.21735	3.711	4.59885	4.18719	6.14617	10.2864	12.7474	11.6063
ankle_right_fe	ankle	right	fe	I	Frame_6	0.856633	0.702435	0.365016	0.352023	2.17126	3.47991	4.56949	4.16944	6.01842	9.64582	12.666	11.5571
ankle_right_fe	ankle	right	fe	I	Frame_7	0.855469	0.725866	0.35671	0.341009	2.14382	3.25383	4.52283	4.1432	5.94236	9.01916	12.5366	11.4844
ankle_right_fe	ankle	right	fe	I	Frame_8	0.848034	0.744122	0.346796	0.329221	2.15568	3.05901	4.46926	4.12944	5.97524	8.47914	12.3882	11.4462
ankle_right_fe	ankle	right	fe	I	Frame_9	0.834874	0.756043	0.33599	0.315195	2.20614	2.91507	4.42397	4.13519	6.1151	8.08017	12.2626	11.4622
ankle_right_fe	ankle	right	fe	I	Frame_10	0.819667	0.762108	0.325416	0.301864	2.27252	2.82362	4.3953	4.14939	6.29911	7.82669	12.1831	11.5015
ankle_right_fe	ankle	right	fe	I	Frame_11	0.806975	0.763756	0.318747	0.295644	2.32715	2.77363	4.37193	4.14739	6.45054	7.68811	12.1184	11.496
ankle_right_fe	ankle	right	fe	I	Frame_12	0.799599	0.761826	0.31862	0.299349	2.35616	2.75667	4.3446	4.1181	6.53094	7.64111	12.0426	11.4148
ankle_right_fe	ankle	right	fe	I	Frame_13	0.797682	0.756008	0.32525	0.308808	2.36015	2.77179	4.31016	4.07635	6.54199	7.683	11.9472	11.2991
ankle_right_fe	ankle	right	fe	I	Frame_14	0.799672	0.74619	0.337065	0.322802	2.34764	2.8174	4.27066	4.02856	6.50732	7.80942	11.8377	11.1666
ankle_right_fe	ankle	right	fe	I	Frame_15	0.803894	0.7328	0.352298	0.339433	2.32658	2.88916	4.22825	3.98153	6.44896	8.00834	11.7201	11.0362
ankle_right_fe	ankle	right	fe	I	Frame_16	0.809098	0.717424	0.369342	0.356798	2.30212	2.97666	4.18426	3.93988	6.38115	8.25087	11.5982	10.9208
ankle_right_fe	ankle	right	fe	I	Frame_17	0.814567	0.701227	0.386835	0.373388	2.27636	3.07098	4.13938	3.90516	6.30974	8.51233	11.4738	10.8246
ankle_right_fe	ankle	right	fe	I	Frame_18	0.820151	0.686015	0.403851	0.388488	2.24887	3.1619	4.09437	3.87687	6.23355	8.76433	11.349	10.7461
ankle_right_fe	ankle	right	fe	I	Frame_19	0.82589	0.67257	0.421458	0.401819	2.21888	3.24473	4.04472	3.85399	6.15041	8.99393	11.2114	10.6827
ankle_right_fe	ankle	right	fe	I	Frame_20	0.831938	0.661807	0.437766	0.413573	2.18495	3.31345	3.99636	3.83517	6.05637	9.18441	11.0774	10.6306
ankle_right_fe	ankle	right	fe	I	Frame_21	0.838374	0.653359	0.451755	0.424362	2.14669	3.37097	3.95368	3.81848	5.95032	9.34386	10.959	10.5843
ankle_right_fe	ankle	right	fe	I	Frame_22	0.845151	0.645993	0.463332	0.434841	2.10465	3.42403	3.91812	3.80229	5.83379	9.49092	10.8605	10.5394
ankle_right_fe	ankle	right	fe	I	Frame_23	0.852046	0.639645	0.472522	0.445465	2.06032	3.47247	3.8902	3.78506	5.7109	9.62518	10.7831	10.4916
ankle_right_fe	ankle	right	fe	I	Frame_24	0.85873	0.633181	0.479643	0.456315	2.01604	3.52207	3.86925	3.76647	5.58819	9.76269	10.725	10.4401
ankle_right_fe	ankle	right	fe	I	Frame_25	0.864889	0.6262	0.485021	0.467122	1.97429	3.57468	3.85444	3.74713	5.47246	9.90852	10.684	10.3865
ankle_right_fe	ankle	right	fe	I	Frame_26	0.870312	0.618793	0.488971	0.477483	1.93689	3.62989	3.84483	3.72841	5.36878	10.0615	10.6573	10.3346
ankle_right_fe	ankle	right	fe	I	Frame_27	0.874932	0.611441	0.491583	0.487089	1.90467	3.68507	3.84021	3.71109	5.27946	10.2145	10.6445	10.2866
ankle_right_fe	ankle	right	fe	I	Frame_28	0.878752	0.604761	0.492763	0.495946	1.87756	3.737	3.84028	3.69523	5.20433	10.3584	10.6447	10.2426
ankle_right_fe	ankle	right	fe	I	Frame_29	0.88193	0.599173	0.493571	0.504315	1.85477	3.78333	3.84132	3.67973	5.14117	10.4869	10.6476	10.1997
ankle_right_fe	ankle	right	fe	I	Frame_30	0.884599	0.594785	0.493118	0.512681	1.8354	3.82328	3.84661	3.663	5.08746	10.5976	10.6623	10.1533
ankle_right_fe	ankle	right	fe	I	Frame_31	0.886913	0.591359	0.491034	0.521534	1.81847	3.85784	3.85785	3.64365	5.04055	10.6934	10.6934	10.0997
ankle_right_fe	ankle	right	fe	I	Frame_32	0.88898	0.588359	0.487657	0.531269	1.80352	3.8898	3.87438	3.62078	4.99911	10.782	10.7392	10.0363
ankle_right_fe	ankle	right	fe	I	Frame_33	0.890889	0.585271	0.483583	0.542188	1.7903	3.9221	3.89485	3.59428	4.96245	10.8715	10.796	9.96282
ankle_right_fe	ankle	right	fe	I	Frame_34	0.892724	0.581547	0.479639	0.554329	1.77865	3.95792	3.91734	3.56496	4.93016	10.9708	10.8583	9.88158
ankle_right_fe	ankle	right	fe	I	Frame_35	0.894552	0.576786	0.476626	0.567577	1.76848	3.99969	3.93992	3.53413	4.90199	11.0866	10.9209	9.7961
ankle_right_fe	ankle	right	fe	I	Frame_36	0.896455	0.570861	0.476067	0.581652	1.75963	4.04864	3.95817	3.50334	4.87745	11.2222	10.9715	9.71078
ankle_right_fe	ankle	right	fe	I	Frame_37	0.898519	0.563915	0.477818	0.596191	1.75178	4.1045	3.97374	3.47392	4.85569	11.3771	11.0146	9.62922
ankle_right_fe	ankle	right	fe	I	Frame_38	0.90084	0.556196	0.481416	0.610875	1.74433	4.16669	3.98904	3.44659	4.83503	11.5495	11.0571	9.55347
ankle_right_fe	ankle	right	fe	I	Frame_39	0.903527	0.548084	0.486681	0.625421	1.73619	4.23355	4.00485	3.4217	4.81246	11.7348	11.1009	9.48447
ankle_right_fe	ankle	right	fe	I	Frame_40	0.90663	0.539906	0.4932	0.639721	1.72665	4.30351	4.02272	3.39932	4.78603	11.9287	11.1504	9.42244
ankle_right_fe	ankle	right	fe	I	Frame_41	0.91008	0.5318	0.500778	0.653682	1.71578	4.37613	4.04278	3.37895	4.75591	12.13	11.206	9.36597
ankle_right_fe	ankle	right	fe	I	Frame_42	0.913687	0.523767	0.509176	0.66726	1.70493	4.45147	4.06567	3.36057	4.72583	12.3388	11.2695	9.31502
ankle_right_fe	ankle	right	fe	I	Frame_43	0.91721	0.515652	0.518298	0.680332	1.69629	4.53072	4.09168	3.34495	4.70189	12.5585	11.3416	9.27173
ankle_right_fe	ankle	right	fe	I	Frame_44	0.92034	0.50726	0.528046	0.692739	1.69341	4.61612	4.12183	3.33346	4.69389	12.7952	11.4251	9.23987
ankle_right_fe	ankle	right	fe	I	Frame_45	0.922734	0.498333	0.538374	0.704301	1.70127	4.71145	4.15839	3.32847	4.71569	13.0595	11.5265	9.22604
ankle_right_fe	ankle	right	fe	I	Frame_46	0.924082	0.488587	0.55009	0.714807	1.72572	4.82259	4.20107	3.3335	4.78345	13.3675	11.6448	9.24
ankle_right_fe	ankle	right	fe	I	Frame_47	0.924173	0.478079	0.562734	0.724097	1.77299	4.95508	4.25764	3.35345	4.91448	13.7348	11.8016	9.2953
ankle_right_fe	ankle	right	fe	I	Frame_48	0.922789	0.465925	0.576	0.731922	1.85034	5.12232	4.33606	3.3955	5.12888	14.1984	12.019	9.41184
ankle_right_fe	ankle	right	fe	I	Frame_49	0.919686	0.451496	0.589652	0.737992	1.96626	5.33738	4.44448	3.46789	5.4502	14.7945	12.3195	9.61249
ankle_right_fe	ankle	right	fe	I	Frame_50	0.914567	0.434935	0.603198	0.74181	2.12961	5.60895	4.5896	3.58036	5.90298	15.5472	12.7217	9.92426
ankle_right_fe	ankle	right	fe	I	Frame_51	0.907136	0.416127	0.615606	0.742857	2.34794	5.94367	4.77698	3.74126	6.50817	16.475	13.2411	10.3703
ankle_right_fe	ankle	right	fe	I	Frame_52	0.897223	0.395717	0.626005	0.740843	2.62327	6.33443	5.00414	3.95297	7.27133	17.5582	13.8708	10.9571
ankle_right_fe	ankle	right	fe	I	Frame_53	0.884866	0.37506	0.633552	0.735613	2.94907	6.75736	5.26126	4.20969	8.17439	18.7305	14.5835	11.6687
ankle_right_fe	ankle	right	fe	I	Frame_54	0.870579	0.355894	0.638056	0.727371	3.30508	7.17023	5.52714	4.49413	9.16121	19.8749	15.3205	12.4571
ankle_right_fe	ankle	right	fe	I	Frame_55	0.855156	0.340354	0.640186	0.716569	3.66023	7.51757	5.76895	4.77926	10.1456	20.8376	15.9907	13.2474
ankle_right_fe	ankle	right	fe	I	Frame_56	0.839713	0.330969	0.638845	0.703541	3.97399	7.73649	5.9652	5.03418	11.0153	21.4445	16.5347	13.954
ankle_right_fe	ankle	right	fe	I	Frame_57	0.825261	0.330585	0.632675	0.687996	4.20777	7.77167	6.10072	5.23519	11.6633	21.542	16.9103	14.5112
ankle_right_fe	ankle	right	fe	I	Frame_58	0.81241	0.342201	0.622246	0.669109	4.33527	7.5918	6.152	5.3743	12.0168	21.0434	17.0525	14.8968
ankle_right_fe	ankle	right	fe	I	Frame_59	0.80131	0.367829	0.604607	0.646191	4.35431	7.21685	6.14251	5.46473	12.0695	20.0041	17.0262	15.1475
ankle_right_fe	ankle	right	fe	I	Frame_60	0.791594	0.404787	0.578656	0.620714	4.29257	6.73931	6.10352	5.53165	11.8984	18.6804	16.9181	15.333
ankle_right_fe	ankle	right	fe	I	Frame_61	0.783603	0.441816	0.547267	0.598591	4.19606	6.32839	6.06927	5.59739	11.6309	17.5414	16.8232	15.5152
ankle_right_fe	ankle	right	fe	I	Frame_62	0.779301	0.460155	0.520634	0.589021	4.10945	6.17897	6.05644	5.67029	11.3908	17.1272	16.7876	15.7172
ankle_right_fe	ankle	right	fe	I	Frame_63	0.780988	0.448511	0.512121	0.60336	4.0614	6.38857	6.06174	5.69975	11.2576	17.7082	16.8023	15.7989
ankle_right_fe	ankle	right	fe	I	Frame_64	0.787913	0.413398	0.526267	0.632326	4.06548	6.89072	6.07605	5.70668	11.2689	19.1001	16.842	15.8181
ankle_right_fe	ankle	right	fe	I	Frame_65	0.796277	0.370317	0.554229	0.66133	4.11855	7.51414	6.09229	5.72426	11.416	20.8281	16.887	15.8668
ankle_right_fe	ankle	right	fe	I	Frame_66	0.802036	0.329754	0.583187	0.683159	4.20728	8.10174	6.10489	5.75349	11.662	22.4569	16.9219	15.9479
ankle_right_fe	ankle	right	fe	I	Frame_67	0.803527	0.297244	0.604844	0.695171	4.30745	8.54321	6.10876	5.79045	11.9396	23.6806	16.9326	16.0503
ankle_right_fe	ankle	right	fe	I	Frame_68	0.801447	0.274949	0.617734	0.701095	4.38508	8.78612	6.08445	5.79121	12.1548	24.3539	16.8652	16.0524
ankle_right_fe	ankle	right	fe	I	Frame_69	0.797716	0.262127	0.623778	0.698716	4.40796	8.83245	6.01146	5.78039	12.2183	24.4823	16.6629	16.0224
ankle_right_fe	ankle	right	fe	I	Frame_70	0.794719	0.256897	0.626184	0.691672	4.35288	8.71703	5.87395	5.73447	12.0656	24.1624	16.2818	15.8952
ankle_right_fe	ankle	right	fe	I	Frame_71	0.794674	0.258042	0.628025	0.683884	4.21328	8.48373	5.67094	5.63517	11.6786	23.5157	15.719	15.6199
ankle_right_fe	ankle	right	fe	I	Frame_72	0.799162	0.264644	0.6314	0.680646	3.99805	8.17778	5.41631	5.46217	11.082	22.6676	15.0132	15.1404
ankle_right_fe	ankle	right	fe	I	Frame_73	0.80867	0.275894	0.637025	0.681504	3.72818	7.83988	5.13504	5.25107	10.334	21.731	14.2336	14.5552
ankle_right_fe	ankle	right	fe	I	Frame_74	0.8225	0.29096	0.644352	0.684931	3.43014	7.50081	4.85537	5.03625	9.50785	20.7912	13.4584	13.9598
ankle_right_fe	ankle	right	fe	I	Frame_75	0.838939	0.308892	0.651912	0.689394	3.13015	7.17984	4.60166	4.84201	8.67634	19.9015	12.7552	13.4214
ankle_right_fe	ankle	right	fe	I	Frame_76	0.856105	0.328634	0.658254	0.693748	2.8471	6.88559	4.38764	4.67925	7.89176	19.0859	12.1619	12.9702
ankle_right_fe	ankle	right	fe	I	Frame_77	0.872581	0.349278	0.662427	0.697377	2.59069	6.61857	4.21678	4.54727	7.18102	18.3457	11.6883	12.6044
ankle_right_fe	ankle	right	fe	I	Frame_78	0.887643	0.370374	0.663974	0.700195	2.36282	6.37404	4.08617	4.44017	6.5494	17.6679	11.3263	12.3075
ankle_right_fe	ankle	right	fe	I	Frame_79	0.900942	0.391786	0.66252	0.702202	2.16261	6.14647	3.99169	4.35128	5.99444	17.0371	11.0644	12.0611
ankle_right_fe	ankle	right	fe	I	Frame_80	0.912321	0.413725	0.657844	0.703027	1.98838	5.92845	3.92792	4.27708	5.5115	16.4328	10.8876	11.8555
ankle_right_fe	ankle	right	fe	I	Frame_81	0.921685	0.436614	0.652291	0.702132	1.83982	5.71366	3.87669	4.21694	5.09973	15.8375	10.7456	11.6888
ankle_right_fe	ankle	right	fe	I	Frame_82	0.928892	0.460662	0.642906	0.6989	1.71857	5.49817	3.85125	4.17199	4.76364	15.2401	10.6751	11.5642
ankle_right_fe	ankle	right	fe	I	Frame_83	0.933867	0.485815	0.62917	0.692952	1.6268	5.28082	3.85225	4.14292	4.50927	14.6377	10.6779	11.4836
ankle_right_fe	ankle	right	fe	I	Frame_84	0.936483	0.511591	0.611789	0.684283	1.5678	5.06456	3.87596	4.12935	4.34572	14.0383	10.7436	11.446
ankle_right_fe	ankle	right	fe	I	Frame_85	0.936671	0.537789	0.592316	0.675282	1.54359	4.85135	3.91644	4.11652	4.27861	13.4472	10.8558	11.4104
ankle_right_fe	ankle	right	fe	I	Frame_86	0.934452	0.561385	0.572728	0.664877	1.55438	4.65905	3.96852	4.11491	4.30851	12.9142	11.0002	11.406
ankle_right_fe	ankle	right	fe	I	Frame_87	0.929903	0.580602	0.555049	0.654209	1.59855	4.49973	4.02749	4.12224	4.43096	12.4726	11.1636	11.4263
ankle_right_fe	ankle	right	fe	I	Frame_88	0.923213	0.593207	0.541181	0.644682	1.6727	4.38816	4.0888	4.13582	4.63649	12.1634	11.3336	11.4639
ankle_right_fe	ankle	right	fe	I	Frame_89	0.914847	0.598303	0.531577	0.63729	1.77024	4.33144	4.15194	4.15467	4.90686	12.0061	11.5086	11.5161
ankle_right_fe	ankle	right	fe	I	Frame_90	0.905536	0.595782	0.526649	0.632683	1.88215	4.33157	4.21322	4.17736	5.21706	12.0065	11.6785	11.5791
ankle_right_fe	ankle	right	fe	I	Frame_91	0.89623	0.586669	0.526422	0.631042	1.99825	4.38322	4.26883	4.20175	5.53886	12.1497	11.8326	11.6467
ankle_right_fe	ankle	right	fe	I	Frame_92	0.888098	0.574404	0.527792	0.631977	2.10639	4.46724	4.32699	4.22394	5.8386	12.3826	11.9938	11.7082
ankle_right_fe	ankle	right	fe	I	Frame_93	0.88233	0.560289	0.529729	0.635112	2.1934	4.57387	4.3849	4.23664	6.0798	12.6781	12.1543	11.7434
ankle_right_fe	ankle	right	fe	I	Frame_94	0.879849	0.546383	0.531497	0.639862	2.24739	4.68825	4.43783	4.23244	6.22945	12.9952	12.301	11.7317
ankle_right_fe	ankle	right	fe	I	Frame_95	0.880973	0.535053	0.532214	0.645156	2.25923	4.79035	4.47881	4.20563	6.26228	13.2782	12.4146	11.6574
ankle_right_fe	ankle	right	fe	I	Frame_96	0.88495	0.528085	0.530728	0.649271	2.22947	4.86179	4.50268	4.15635	6.17977	13.4762	12.4808	11.5208
ankle_right_fe	ankle	right	fe	I	Frame_97	0.890024	0.527461	0.524746	0.649415	2.17082	4.88401	4.51271	4.09503	6.0172	13.5378	12.5086	11.3508
ankle_right_fe	ankle	right	fe	I	Frame_98	0.893693	0.534677	0.511077	0.641802	2.10778	4.84397	4.52028	4.04331	5.84246	13.4268	12.5296	11.2075
ankle_right_fe	ankle	right	fe	I	Frame_99	0.893418	0.55114	0.487553	0.621947	2.07003	4.73647	4.53899	4.02605	5.73783	13.1288	12.5814	11.1596
ankle_right_fe	ankle	right	fe	I	Frame_100	0.887644	0.576061	0.454272	0.586101	2.07811	4.57267	4.57992	4.06003	5.76022	12.6748	12.6949	11.2538
ankle_right_fe	ankle	right	fe	I	Frame_101	0.877137	0.603707	0.419789	0.534073	2.12948	4.39112	4.6276	4.14236	5.90261	12.1716	12.8271	11.482
ankle_right_fe	ankle	right	fe	O	Stride_time	0.861459	0.204295	0.722964	0.774088	0.0430102	0.104368	0.0608206	0.0487947	0.119218	0.289294	0.168586	0.135252
ankle_right_fe	ankle	right	fe	O	Stride_length	0.180355	0.0133064	0.180355	0.181745	0.0223886	0.0253269	0.0223886	0.0229302	0.0620582	0.0702027	0.0620582	0.0635592
ankle_right_fe	ankle	right	fe	O	Walking_speed	0.178178	0.0174054	0.178178	0.153701	0.0223516	0.0257065	0.0223516	0.0237476	0.0619555	0.0712548	0.0619555	0.0658249
ankle_right_fe	ankle	right	fe	O	Percentage_stance	0.698137	0.110616	0.606572	0.663794	1.08661	1.83927	1.24051	1.04507	3.01193	5.09821	3.43852	2.89678
ankle_right_fe	ankle	right	fe	O	Max	0.877075	0.256684	0.726573	0.747217	1.45125	3.79892	2.16442	2.19855	4.02266	10.5301	5.99947	6.09407
ankle_right_fe	ankle	right	fe	O	Min	0.775408	0.23994	0.647802	0.75844	3.08298	5.95572	3.8607	3.43401	8.54557	16.5084	10.7013	9.5186
ankle_right_fe	ankle	right	fe	O	ROM	0.757231	0.119146	0.726889	0.764966	3.1013	5.97661	3.2894	3.23342	8.59637	16.5663	9.11776	8.96258
ankle_right_fe	ankle	right	fe	O	Mean	0.908648	0.347346	0.705516	0.748624	0.950619	2.83421	1.70679	1.74674	2.63498	7.85603	4.73097	4.84171
ankle_right_fe	ankle	right	fe	O	Std	0.703876	0.18642	0.629272	0.745681	0.818049	1.40449	0.915314	0.860618	2.26752	3.89304	2.53712	2.38551
ankle_right_fe	ankle	right	fe	O	MaxStance	0.877075	0.256684	0.726573	0.747217	1.45125	3.79892	2.16442	2.19855	4.02266	10.5301	5.99947	6.09407
ankle_right_fe	ankle	right	fe	O	MinStance	0.774832	0.228822	0.657681	0.755619	3.08283	6.03235	3.80113	3.45786	8.54518	16.7208	10.5362	9.5847
ankle_right_fe	ankle	right	fe	O	ROMStance	0.759484	0.113626	0.735154	0.766654	3.07123	5.99051	3.22283	3.21123	8.51302	16.6048	8.93322	8.90106
ankle_right_fe	ankle	right	fe	O	MeanStance	0.887008	0.339911	0.687858	0.680977	1.04764	2.8656	1.74126	1.85483	2.9039	7.94303	4.82652	5.14134
ankle_right_fe	ankle	right	fe	O	StdStance	0.74262	0.130341	0.700779	0.741587	0.669086	1.27686	0.721423	0.726329	1.85461	3.53929	1.99968	2.01328
ankle_right_fe	ankle	right	fe	O	MaxSwing	0.896988	0.245849	0.766521	0.829257	1.29579	3.6001	1.95081	1.86082	3.59175	9.97897	5.40736	5.15794
ankle_right_fe	ankle	right	fe	O	MinSwing	0.774018	0.233056	0.64584	0.761014	3.15573	6.08218	3.95059	3.45859	8.74722	16.8589	10.9505	9.58674
ankle_right_fe	ankle	right	fe	O	ROMSwing	0.810055	0.0993774	0.773482	0.81938	3.04472	6.6706	3.32495	3.0143	8.43953	18.49	9.21628	8.35523
ankle_right_fe	ankle	right	fe	O	MeanSwing	0.869329	0.282728	0.699218	0.800743	1.46182	3.62484	2.21784	2.07515	4.05196	10.0475	6.14754	5.75202
ankle_right_fe	ankle	right	fe	O	StdSwing	0.790218	0.10074	0.742249	0.807233	1.04019	2.16075	1.153	1.02505	2.88327	5.98931	3.19595	2.84129
ankle_right_fe	ankle	right	fe	O	Frame_1	0.867571	0.180907	0.783239	0.833054	1.64005	4.06436	2.09825	2.04292	4.546	11.2658	5.81604	5.6627
ankle_right_fe	ankle	right	fe	O	Frame_2	0.852996	0.205357	0.756688	0.809119	1.62912	3.79243	2.0959	2.06749	4.51569	10.5121	5.80954	5.73079
ankle_right_fe	ankle	right	fe	O	Frame_3	0.834279	0.236137	0.721939	0.776108	1.61585	3.50909	2.09306	2.09369	4.4789	9.7267	5.80166	5.80342
ankle_right_fe	ankle	right	fe	O	Frame_4	0.81559	0.26532	0.684644	0.737564	1.6008	3.2873	2.09336	2.11612	4.43719	9.11194	5.80251	5.86558
ankle_right_fe	ankle	right	fe	O	Frame_5	0.804281	0.280934	0.656552	0.702352	1.58542	3.19609	2.10019	2.13177	4.39456	8.8591	5.82143	5.90897
ankle_right_fe	ankle	right	fe	O	Frame_6	0.8056	0.275973	0.648376	0.681477	1.57322	3.26538	2.11582	2.14137	4.36073	9.05117	5.86476	5.93557
ankle_right_fe	ankle	right	fe	O	Frame_7	0.816835	0.258516	0.65842	0.67919	1.56976	3.44981	2.14368	2.14936	4.35117	9.5624	5.94198	5.95771
ankle_right_fe	ankle	right	fe	O	Frame_8	0.830456	0.238136	0.680906	0.689474	1.57989	3.6905	2.16743	2.16146	4.37923	10.2295	6.0078	5.99126
ankle_right_fe	ankle	right	fe	O	Frame_9	0.840909	0.220617	0.701309	0.702592	1.60408	3.92541	2.19793	2.18136	4.44629	10.8807	6.09236	6.04641
ankle_right_fe	ankle	right	fe	O	Frame_10	0.846604	0.208634	0.714667	0.712607	1.63747	4.11166	2.23328	2.20697	4.53884	11.3969	6.19035	6.1174
ankle_right_fe	ankle	right	fe	O	Frame_11	0.847835	0.202433	0.720868	0.716975	1.67365	4.22751	2.2668	2.23519	4.63913	11.7181	6.28325	6.19562
ankle_right_fe	ankle	right	fe	O	Frame_12	0.845521	0.201561	0.721065	0.715356	1.70675	4.26864	2.29344	2.26308	4.73087	11.8321	6.35708	6.27294
ankle_right_fe	ankle	right	fe	O	Frame_13	0.840531	0.205211	0.716728	0.709079	1.73311	4.2422	2.30987	2.28495	4.80393	11.7588	6.40265	6.33356
ankle_right_fe	ankle	right	fe	O	Frame_14	0.83385	0.212577	0.709375	0.697465	1.75024	4.16256	2.3148	2.30588	4.85141	11.538	6.4163	6.39156
ankle_right_fe	ankle	right	fe	O	Frame_15	0.826239	0.222527	0.700505	0.682014	1.75891	4.04829	2.3092	2.32472	4.87544	11.2213	6.40077	6.44381
ankle_right_fe	ankle	right	fe	O	Frame_16	0.818369	0.233803	0.691404	0.664627	1.76105	3.91803	2.29548	2.34037	4.88139	10.8602	6.36274	6.48717
ankle_right_fe	ankle	right	fe	O	Frame_17	0.810749	0.245023	0.683139	0.647282	1.75955	3.78813	2.27676	2.35197	4.87723	10.5002	6.31086	6.51933
ankle_right_fe	ankle	right	fe	O	Frame_18	0.803733	0.254976	0.67638	0.631673	1.75686	3.67049	2.25596	2.35933	4.86977	10.1741	6.2532	6.53974
ankle_right_fe	ankle	right	fe	O	Frame_19	0.797539	0.262744	0.671442	0.619006	1.75433	3.57174	2.23484	2.36232	4.86275	9.90035	6.19466	6.54802
ankle_right_fe	ankle	right	fe	O	Frame_20	0.792416	0.267928	0.668565	0.609782	1.75198	3.49368	2.21376	2.36111	4.85623	9.68399	6.13623	6.54466
ankle_right_fe	ankle	right	fe	O	Frame_21	0.788417	0.270687	0.667474	0.60388	1.74888	3.43391	2.19247	2.35596	4.84765	9.51832	6.07721	6.53038
ankle_right_fe	ankle	right	fe	O	Frame_22	0.785554	0.271588	0.667862	0.600606	1.74415	3.38834	2.17063	2.34791	4.83455	9.39199	6.01667	6.50807
ankle_right_fe	ankle	right	fe	O	Frame_23	0.783814	0.271372	0.669361	0.599179	1.7366	3.35214	2.14765	2.33782	4.81362	9.29165	5.95298	6.48011
ankle_right_fe	ankle	right	fe	O	Frame_24	0.78301	0.27074	0.671412	0.598859	1.72596	3.32119	2.12391	2.32666	4.78411	9.20587	5.88718	6.44917
ankle_right_fe	ankle	right	fe	O	Frame_25	0.782929	0.270245	0.673509	0.599039	1.71251	3.29257	2.10023	2.31552	4.74683	9.12653	5.82154	6.4183
ankle_right_fe	ankle	right	fe	O	Frame_26	0.783341	0.270156	0.675261	0.599326	1.69697	3.26501	2.07756	2.30529	4.70377	9.05016	5.75871	6.38994
ankle_right_fe	ankle	right	fe	O	Frame_27	0.784122	0.270588	0.676473	0.59956	1.67995	3.23833	2.05659	2.29647	4.65658	8.97619	5.70057	6.36548
ankle_right_fe	ankle	right	fe	O	Frame_28	0.78526	0.271451	0.677098	0.599789	1.6618	3.21299	2.03778	2.28899	4.60627	8.90594	5.64844	6.34476
ankle_right_fe	ankle	right	fe	O	Frame_29	0.786813	0.272666	0.677185	0.600242	1.64286	3.19018	2.0216	2.28275	4.55376	8.84272	5.60359	6.32746
ankle_right_fe	ankle	right	fe	O	Frame_30	0.788835	0.27415	0.67671	0.601134	1.62336	3.17117	2.00862	2.27774	4.49971	8.79005	5.56762	6.31358
ankle_right_fe	ankle	right	fe	O	Frame_31	0.791502	0.27589	0.675778	0.602751	1.60319	3.15695	1.99919	2.27356	4.44381	8.75062	5.54148	6.30199
ankle_right_fe	ankle	right	fe	O	Frame_32	0.79493	0.277966	0.674385	0.605355	1.5823	3.14788	1.99384	2.26983	4.3859	8.72546	5.52663	6.29166
ankle_right_fe	ankle	right	fe	O	Frame_33	0.79925	0.280478	0.672594	0.611427	1.56063	3.14439	1.99303	2.25978	4.32584	8.71582	5.5244	6.26378
ankle_right_fe	ankle	right	fe	O	Frame_34	0.804453	0.283395	0.670477	0.62047	1.5386	3.14705	1.9973	2.24518	4.26479	8.72318	5.53624	6.22331
ankle_right_fe	ankle	right	fe	O	Frame_35	0.810392	0.287731	0.668173	0.630707	1.51717	3.15391	2.00707	2.2313	4.20538	8.74218	5.56331	6.18486
ankle_right_fe	ankle	right	fe	O	Frame_36	0.816893	0.292206	0.666458	0.641809	1.49726	3.16781	2.02078	2.21941	4.1502	8.78071	5.60133	6.15189
ankle_right_fe	ankle	right	fe	O	Frame_37	0.823701	0.295929	0.665562	0.65344	1.47997	3.19049	2.03838	2.21059	4.10226	8.84359	5.65011	6.12745
ankle_right_fe	ankle	right	fe	O	Frame_38	0.830511	0.298461	0.664787	0.665132	1.4664	3.22221	2.06226	2.20587	4.06467	8.93151	5.7163	6.11435
ankle_right_fe	ankle	right	fe	O	Frame_39	0.837005	0.299535	0.664426	0.676461	1.45752	3.2624	2.09132	2.20564	4.04003	9.04292	5.79685	6.11374
ankle_right_fe	ankle	right	fe	O	Frame_40	0.842957	0.299082	0.66509	0.686994	1.45379	3.30997	2.12303	2.21028	4.0297	9.17477	5.88474	6.12659
ankle_right_fe	ankle	right	fe	O	Frame_41	0.848228	0.297275	0.667709	0.696502	1.45507	3.36268	2.15301	2.21916	4.03324	9.32088	5.96785	6.15119
ankle_right_fe	ankle	right	fe	O	Frame_42	0.852775	0.294375	0.671363	0.704984	1.46093	3.41835	2.18271	2.23081	4.04949	9.47517	6.05017	6.18349
ankle_right_fe	ankle	right	fe	O	Frame_43	0.856648	0.290787	0.67577	0.712648	1.47016	3.47464	2.211	2.24328	4.07508	9.6312	6.12859	6.21805
ankle_right_fe	ankle	right	fe	O	Frame_44	0.859992	0.28689	0.680781	0.719572	1.48184	3.53113	2.23753	2.25603	4.10744	9.7878	6.20212	6.25339
ankle_right_fe	ankle	right	fe	O	Frame_45	0.862849	0.282802	0.686093	0.725938	1.49563	3.58968	2.26269	2.26907	4.14567	9.95008	6.27185	6.28953
ankle_right_fe	ankle	right	fe	O	Frame_46	0.865119	0.278052	0.691476	0.731947	1.51296	3.65588	2.28822	2.28351	4.19372	10.1336	6.34262	6.32956
ankle_right_fe	ankle	right	fe	O	Frame_47	0.866658	0.272164	0.696808	0.737786	1.53669	3.73819	2.31718	2.30228	4.25948	10.3617	6.42291	6.3816
ankle_right_fe	ankle	right	fe	O	Frame_48	0.867179	0.264216	0.701907	0.74339	1.57195	3.85083	2.35495	2.33118	4.35723	10.674	6.52759	6.46169
ankle_right_fe	ankle	right	fe	O	Frame_49	0.866264	0.253398	0.706522	0.748691	1.6266	4.01068	2.4096	2.37726	4.50871	11.117	6.67908	6.58944
ankle_right_fe	ankle	right	fe	O	Frame_50	0.863613	0.239252	0.710385	0.753752	1.70939	4.23491	2.49096	2.4478	4.7382	11.7386	6.90458	6.78495
ankle_right_fe	ankle	right	fe	O	Frame_51	0.859454	0.224279	0.713316	0.758756	1.82697	4.53109	2.6093	2.54857	5.06411	12.5596	7.23262	7.06429
ankle_right_fe	ankle	right	fe	O	Frame_52	0.854402	0.209546	0.715265	0.763943	1.98271	4.90573	2.7727	2.68196	5.4958	13.598	7.68553	7.434
ankle_right_fe	ankle	right	fe	O	Frame_53	0.849447	0.195799	0.716451	0.769569	2.17434	5.3559	2.98398	2.84583	6.02696	14.8458	8.27117	7.88825
ankle_right_fe	ankle	right	fe	O	Frame_54	0.845581	0.184214	0.717464	0.775628	2.39303	5.86658	3.23694	3.03335	6.63314	16.2613	8.97233	8.40802
ankle_right_fe	ankle	right	fe	O	Frame_55	0.843499	0.175673	0.718936	0.781985	2.62361	6.4077	3.51595	3.23283	7.27227	17.7612	9.74572	8.96095
ankle_right_fe	ankle	right	fe	O	Frame_56	0.843383	0.170145	0.721394	0.788247	2.84701	6.94543	3.79721	3.43056	7.8915	19.2517	10.5253	9.50904
ankle_right_fe	ankle	right	fe	O	Frame_57	0.844717	0.16756	0.724722	0.793892	3.04539	7.43477	4.05476	3.61176	8.44138	20.6081	11.2392	10.0113
ankle_right_fe	ankle	right	fe	O	Frame_58	0.846509	0.167797	0.728051	0.798364	3.20615	7.82976	4.26763	3.76296	8.887	21.703	11.8293	10.4304
ankle_right_fe	ankle	right	fe	O	Frame_59	0.847494	0.170717	0.72996	0.801123	3.32548	8.09254	4.42512	3.87528	9.21776	22.4314	12.2658	10.7417
ankle_right_fe	ankle	right	fe	O	Frame_60	0.846302	0.176211	0.728546	0.801691	3.40857	8.19933	4.52987	3.9452	9.44809	22.7274	12.5562	10.9355
ankle_right_fe	ankle	right	fe	O	Frame_61	0.841872	0.18642	0.721822	0.799718	3.46395	8.13849	4.5944	3.97507	9.60158	22.5587	12.735	11.0183
ankle_right_fe	ankle	right	fe	O	Frame_62	0.833501	0.198188	0.708771	0.795274	3.50253	7.9472	4.63226	3.97305	9.70851	22.0285	12.84	11.0127
ankle_right_fe	ankle	right	fe	O	Frame_63	0.8213	0.209384	0.69096	0.789055	3.52937	7.67435	4.64132	3.94682	9.7829	21.2722	12.8651	10.94
ankle_right_fe	ankle	right	fe	O	Frame_64	0.806592	0.217347	0.678366	0.782033	3.54295	7.37621	4.56888	3.90565	9.82056	20.4458	12.6643	10.8259
ankle_right_fe	ankle	right	fe	O	Frame_65	0.791633	0.219723	0.668801	0.774823	3.5412	7.10063	4.46458	3.86207	9.8157	19.6819	12.3752	10.7051
ankle_right_fe	ankle	right	fe	O	Frame_66	0.778858	0.215498	0.665689	0.767723	3.52482	6.8769	4.33387	3.82462	9.7703	19.0618	12.0129	10.6013
ankle_right_fe	ankle	right	fe	O	Frame_67	0.77045	0.206188	0.669454	0.761982	3.49278	6.7067	4.1913	3.78513	9.68148	18.59	11.6177	10.4918
ankle_right_fe	ankle	right	fe	O	Frame_68	0.766649	0.19499	0.676776	0.755495	3.44669	6.56989	4.05648	3.75379	9.55374	18.2108	11.244	10.405
ankle_right_fe	ankle	right	fe	O	Frame_69	0.766205	0.185849	0.682416	0.744536	3.38705	6.43432	3.9476	3.74723	9.38843	17.835	10.9422	10.3868
ankle_right_fe	ankle	right	fe	O	Frame_70	0.767351	0.182196	0.682694	0.730727	3.3134	6.26738	3.86957	3.74194	9.18427	17.3723	10.7259	10.3721
ankle_right_fe	ankle	right	fe	O	Frame_71	0.768865	0.185301	0.677115	0.717328	3.22082	6.04866	3.80678	3.70824	8.92766	16.766	10.5519	10.2787
ankle_right_fe	ankle	right	fe	O	Frame_72	0.77048	0.194625	0.667078	0.708974	3.10464	5.77766	3.73915	3.61793	8.60564	16.0149	10.3644	10.0284
ankle_right_fe	ankle	right	fe	O	Frame_73	0.773005	0.209022	0.655608	0.704723	2.95989	5.46694	3.64581	3.48741	8.20439	15.1536	10.1057	9.66661
ankle_right_fe	ankle	right	fe	O	Frame_74	0.777235	0.225762	0.645135	0.705597	2.7913	5.14672	3.52302	3.32537	7.7371	14.266	9.76531	9.21747
ankle_right_fe	ankle	right	fe	O	Frame_75	0.784247	0.241509	0.643791	0.712324	2.60522	4.84939	3.34748	3.14312	7.22129	13.4418	9.27874	8.71229
ankle_right_fe	ankle	right	fe	O	Frame_76	0.794333	0.252974	0.647724	0.724433	2.4144	4.60224	3.15987	2.95552	6.69238	12.7568	8.75871	8.19229
ankle_right_fe	ankle	right	fe	O	Frame_77	0.807111	0.258196	0.657447	0.740237	2.23114	4.4203	2.97329	2.77775	6.1844	12.2524	8.24153	7.69953
ankle_right_fe	ankle	right	fe	O	Frame_78	0.821207	0.257443	0.671737	0.757347	2.06677	4.30115	2.80045	2.62108	5.72878	11.9222	7.76244	7.26525
ankle_right_fe	ankle	right	fe	O	Frame_79	0.835071	0.252893	0.688097	0.773406	1.92767	4.23019	2.65091	2.49191	5.34323	11.7255	7.34794	6.90721
ankle_right_fe	ankle	right	fe	O	Frame_80	0.847519	0.247245	0.703889	0.786972	1.8146	4.18781	2.52873	2.39027	5.02983	11.608	7.00927	6.62549
ankle_right_fe	ankle	right	fe	O	Frame_81	0.858007	0.242799	0.717112	0.797455	1.72422	4.15556	2.43369	2.3126	4.77929	11.5186	6.74586	6.41019
ankle_right_fe	ankle	right	fe	O	Frame_82	0.866621	0.240608	0.727155	0.804804	1.65037	4.12069	2.36045	2.25403	4.57459	11.422	6.54284	6.24785
ankle_right_fe	ankle	right	fe	O	Frame_83	0.873512	0.2409	0.734034	0.80939	1.58783	4.07419	2.30246	2.20859	4.40125	11.2931	6.38211	6.12189
ankle_right_fe	ankle	right	fe	O	Frame_84	0.879136	0.243368	0.738466	0.811564	1.53057	4.01153	2.25149	2.17144	4.24253	11.1194	6.24081	6.01893
ankle_right_fe	ankle	right	fe	O	Frame_85	0.883885	0.24735	0.741136	0.811855	1.47447	3.93327	2.20155	2.13824	4.08702	10.9025	6.10238	5.92689
ankle_right_fe	ankle	right	fe	O	Frame_86	0.888041	0.252041	0.742736	0.810947	1.41772	3.84286	2.14907	2.10501	3.92972	10.6519	5.95692	5.83478
ankle_right_fe	ankle	right	fe	O	Frame_87	0.891803	0.256418	0.743824	0.81004	1.36085	3.74951	2.09397	2.06767	3.77208	10.3931	5.80418	5.73128
ankle_right_fe	ankle	right	fe	O	Frame_88	0.895146	0.259212	0.744896	0.810404	1.30789	3.66569	2.04004	2.02426	3.62529	10.1608	5.65469	5.61097
ankle_right_fe	ankle	right	fe	O	Frame_89	0.897772	0.258969	0.746426	0.813242	1.26586	3.60711	1.99367	1.97561	3.50879	9.99839	5.52618	5.47611
ankle_right_fe	ankle	right	fe	O	Frame_90	0.899096	0.254578	0.748646	0.819141	1.2439	3.5888	1.96324	1.92589	3.44791	9.94766	5.44183	5.33828
ankle_right_fe	ankle	right	fe	O	Frame_91	0.898689	0.245583	0.752016	0.827769	1.24913	3.62104	1.9543	1.88132	3.46241	10.037	5.41705	5.21476
ankle_right_fe	ankle	right	fe	O	Frame_92	0.896731	0.232537	0.757067	0.83778	1.28238	3.70559	1.96687	1.84936	3.55458	10.2714	5.45188	5.12615
ankle_right_fe	ankle	right	fe	O	Frame_93	0.894036	0.216989	0.765045	0.847462	1.33741	3.83549	1.9915	1.8359	3.70712	10.6314	5.52015	5.08886
ankle_right_fe	ankle	right	fe	O	Frame_94	0.891619	0.200948	0.776078	0.855417	1.40345	3.9952	2.0173	1.84319	3.89017	11.0741	5.59167	5.10907
ankle_right_fe	ankle	right	fe	O	Frame_95	0.890095	0.186097	0.787904	0.861177	1.46949	4.16519	2.04138	1.86844	4.07321	11.5453	5.65841	5.17905
ankle_right_fe	ankle	right	fe	O	Frame_96	0.889451	0.173489	0.799141	0.864465	1.52708	4.32387	2.05841	1.90596	4.23285	11.9851	5.70561	5.28306
ankle_right_fe	ankle	right	fe	O	Frame_97	0.88917	0.163922	0.80827	0.865327	1.57108	4.44842	2.0664	1.94842	4.35482	12.3304	5.72777	5.40074
ankle_right_fe	ankle	right	fe	O	Frame_98	0.888389	0.158244	0.813889	0.863445	1.59977	4.51669	2.06581	1.99044	4.43433	12.5196	5.72614	5.51721
ankle_right_fe	ankle	right	fe	O	Frame_99	0.885898	0.157146	0.814665	0.858065	1.61473	4.50979	2.05794	2.02871	4.47581	12.5005	5.70432	5.62331
ankle_right_fe	ankle	right	fe	O	Frame_100	0.880411	0.161737	0.809106	0.847848	1.61926	4.41496	2.04582	2.06317	4.48836	12.2376	5.67073	5.71882
ankle_right_fe	ankle	right	fe	O	Frame_101	0.870631	0.173403	0.795447	0.831319	1.61702	4.23145	2.03331	2.09267	4.48214	11.729	5.63604	5.80058
ankle_right_ie	ankle	right	ie	I	Stride_time	0.860241	0.248265	0.706551	0.689142	0.0451964	0.106389	0.0654908	0.0562963	0.125278	0.294896	0.181531	0.156045
ankle_right_ie	ankle	right	ie	I	Stride_length	0.937295	0.100822	0.877224	0.8835	0.0516965	0.191847	0.0723382	0.0706226	0.143295	0.531772	0.200511	0.195756
ankle_right_ie	ankle	right	ie	I	Walking_speed	0.897792	0.247934	0.733218	0.779325	0.0712338	0.19444	0.115086	0.0979488	0.19745	0.53896	0.319002	0.2715
ankle_right_ie	ankle	right	ie	I	Percentage_stance	0.623474	0.0683411	0.573727	0.567738	2.02838	3.18836	2.15822	2.15328	5.62237	8.83768	5.98227	5.96859
ankle_right_ie	ankle	right	ie	I	Max	0.81833	0.365379	0.630725	0.58344	1.46468	3.28943	2.08822	2.59825	4.05988	9.11784	5.78824	7.20199
ankle_right_ie	ankle	right	ie	I	Min	0.579105	0.501534	0.200719	0.575816	1.45851	1.65559	2.00989	1.5931	4.04278	4.58907	5.57113	4.41586
ankle_right_ie	ankle	right	ie	I	ROM	0.849266	0.330861	0.663898	0.664165	1.76388	4.34615	2.6339	3.03052	4.88923	12.0469	7.30081	8.40016
ankle_right_ie	ankle	right	ie	I	Mean	0.507277	0.453753	0.219901	0.467155	0.912948	1.05141	1.14873	1.02366	2.53056	2.91435	3.18413	2.83745
ankle_right_ie	ankle	right	ie	I	Std	0.835893	0.562301	0.474223	0.593891	0.514167	0.909553	0.920326	0.841652	1.4252	2.52115	2.55101	2.33294
ankle_right_ie	ankle	right	ie	I	MaxStance	0.766388	0.316716	0.564059	0.620397	1.7058	3.37554	2.33021	2.39658	4.72824	9.35653	6.45901	6.64298
ankle_right_ie	ankle	right	ie	I	MinStance	0.635337	0.434974	0.324925	0.64872	1.47637	1.90676	2.00875	1.63494	4.09228	5.28526	5.56796	4.53181
ankle_right_ie	ankle	right	ie	I	ROMStance	0.845382	0.285895	0.648846	0.739282	1.9074	4.58747	2.8745	2.75946	5.28705	12.7158	7.9677	7.64883
ankle_right_ie	ankle	right	ie	I	MeanStance	0.525317	0.618734	0.00709338	0.519466	1.26347	1.1901	1.82733	1.29825	3.50216	3.29878	5.0651	3.59855
ankle_right_ie	ankle	right	ie	I	StdStance	0.813792	0.293449	0.624726	0.721384	0.580386	1.17827	0.823934	0.735638	1.60875	3.26599	2.28383	2.03908
ankle_right_ie	ankle	right	ie	I	MaxSwing	0.762364	0.376998	0.562871	0.548019	1.68146	3.25217	2.28053	2.77489	4.66078	9.01456	6.3213	7.69162
ankle_right_ie	ankle	right	ie	I	MinSwing	0.720147	0.628769	0.325697	0.444749	1.20699	1.47921	1.87355	1.69009	3.3456	4.10017	5.19323	4.6847
ankle_right_ie	ankle	right	ie	I	ROMSwing	0.673504	0.458508	0.393215	0.433135	1.83546	2.9561	2.5022	3.00673	5.08763	8.19389	6.93576	8.33423
ankle_right_ie	ankle	right	ie	I	MeanSwing	0.815324	0.644633	0.421098	0.477797	0.878894	1.30968	1.55609	1.53381	2.43617	3.63024	4.31325	4.25151
ankle_right_ie	ankle	right	ie	I	StdSwing	0.695249	0.524806	0.358678	0.425596	0.517096	0.830012	0.75013	0.925102	1.43332	2.30067	2.07925	2.56425
ankle_right_ie	ankle	right	ie	I	Frame_1	0.77043	0.615447	0.343314	0.423681	1.45807	2.22793	2.46603	2.53472	4.04156	6.1755	6.8355	7.02589
ankle_right_ie	ankle	right	ie	I	Frame_2	0.757573	0.597671	0.3377	0.414544	1.48902	2.27283	2.46114	2.52255	4.12735	6.29996	6.82194	6.99216
ankle_right_ie	ankle	right	ie	I	Frame_3	0.747292	0.591868	0.331859	0.406078	1.514	2.30313	2.46179	2.5481	4.1966	6.38396	6.82372	7.06296
ankle_right_ie	ankle	right	ie	I	Frame_4	0.742031	0.593008	0.324062	0.400448	1.52259	2.3161	2.46463	2.58398	4.22041	6.41991	6.83162	7.16243
ankle_right_ie	ankle	right	ie	I	Frame_5	0.741394	0.588825	0.33415	0.410598	1.51676	2.31989	2.43381	2.57153	4.20425	6.4304	6.74617	7.12793
ankle_right_ie	ankle	right	ie	I	Frame_6	0.736429	0.566316	0.354826	0.442643	1.52121	2.33216	2.38001	2.48362	4.21658	6.46443	6.59705	6.88424
ankle_right_ie	ankle	right	ie	I	Frame_7	0.71718	0.515798	0.375381	0.482215	1.5617	2.37735	2.32086	2.36897	4.3288	6.58969	6.4331	6.56645
ankle_right_ie	ankle	right	ie	I	Frame_8	0.684021	0.440695	0.390247	0.507479	1.63686	2.46517	2.27384	2.30222	4.53714	6.8331	6.30276	6.38143
ankle_right_ie	ankle	right	ie	I	Frame_9	0.653588	0.368744	0.403979	0.516517	1.70987	2.57096	2.24283	2.3012	4.73951	7.12634	6.21681	6.3786
ankle_right_ie	ankle	right	ie	I	Frame_10	0.646025	0.327169	0.421842	0.533037	1.73617	2.66333	2.21886	2.30489	4.81242	7.38237	6.15036	6.38882
ankle_right_ie	ankle	right	ie	I	Frame_11	0.664358	0.319796	0.440364	0.559293	1.69871	2.71429	2.19349	2.28686	4.70859	7.52363	6.08003	6.33885
ankle_right_ie	ankle	right	ie	I	Frame_12	0.69532	0.335536	0.453335	0.593737	1.61142	2.70358	2.15848	2.22632	4.46663	7.49394	5.983	6.17104
ankle_right_ie	ankle	right	ie	I	Frame_13	0.721801	0.358579	0.457925	0.629027	1.51175	2.63679	2.11024	2.12874	4.19036	7.30881	5.84929	5.90056
ankle_right_ie	ankle	right	ie	I	Frame_14	0.732866	0.377863	0.453864	0.652848	1.43837	2.53564	2.05663	2.02823	3.98695	7.02844	5.70068	5.62196
ankle_right_ie	ankle	right	ie	I	Frame_15	0.726029	0.382773	0.445696	0.664821	1.4094	2.43789	2.00473	1.93661	3.90666	6.7575	5.55682	5.36802
ankle_right_ie	ankle	right	ie	I	Frame_16	0.705538	0.375617	0.43263	0.669039	1.41708	2.35441	1.96703	1.85312	3.92793	6.5261	5.45234	5.13658
ankle_right_ie	ankle	right	ie	I	Frame_17	0.679016	0.365257	0.412943	0.668523	1.43936	2.2757	1.94655	1.77723	3.98969	6.30791	5.39557	4.92624
ankle_right_ie	ankle	right	ie	I	Frame_18	0.651271	0.362079	0.38485	0.66341	1.46165	2.1863	1.94129	1.71281	4.05149	6.0601	5.38098	4.74765
ankle_right_ie	ankle	right	ie	I	Frame_19	0.622356	0.372834	0.350843	0.651159	1.48557	2.08186	1.94772	1.66913	4.11779	5.77061	5.3988	4.6266
ankle_right_ie	ankle	right	ie	I	Frame_20	0.591182	0.398088	0.30978	0.629986	1.52083	1.97347	1.9761	1.65358	4.21553	5.47018	5.47747	4.58349
ankle_right_ie	ankle	right	ie	I	Frame_21	0.559624	0.431687	0.265744	0.602038	1.5725	1.87951	2.0305	1.66398	4.35875	5.20973	5.62826	4.61232
ankle_right_ie	ankle	right	ie	I	Frame_22	0.532247	0.46412	0.22614	0.573328	1.63635	1.81569	2.10474	1.69044	4.53573	5.03285	5.83404	4.68567
ankle_right_ie	ankle	right	ie	I	Frame_23	0.513216	0.489106	0.195826	0.54989	1.70205	1.78538	2.18766	1.72227	4.71785	4.94883	6.06388	4.77388
ankle_right_ie	ankle	right	ie	I	Frame_24	0.503217	0.505698	0.175017	0.534403	1.76065	1.781	2.26888	1.75252	4.88027	4.93667	6.28902	4.85775
ankle_right_ie	ankle	right	ie	I	Frame_25	0.499799	0.516081	0.162643	0.525443	1.80954	1.79165	2.34127	1.77859	5.0158	4.96619	6.48968	4.93
ankle_right_ie	ankle	right	ie	I	Frame_26	0.49949	0.523717	0.151817	0.519924	1.85145	1.80702	2.41019	1.79917	5.13197	5.0088	6.6807	4.98704
ankle_right_ie	ankle	right	ie	I	Frame_27	0.500171	0.532593	0.139771	0.515169	1.8893	1.81797	2.47855	1.81383	5.23689	5.03917	6.8702	5.02767
ankle_right_ie	ankle	right	ie	I	Frame_28	0.501288	0.546398	0.125686	0.509749	1.92425	1.81689	2.54782	1.82382	5.33374	5.03617	7.0622	5.05537
ankle_right_ie	ankle	right	ie	I	Frame_29	0.503507	0.556392	0.110421	0.502691	1.95563	1.8244	2.61772	1.83354	5.42074	5.05699	7.25595	5.08232
ankle_right_ie	ankle	right	ie	I	Frame_30	0.507712	0.564298	0.0954169	0.493597	1.98224	1.83809	2.68702	1.84769	5.49448	5.09492	7.44803	5.12154
ankle_right_ie	ankle	right	ie	I	Frame_31	0.5147	0.57631	0.0821921	0.483084	2.00267	1.84407	2.75411	1.86801	5.55113	5.11151	7.63399	5.17785
ankle_right_ie	ankle	right	ie	I	Frame_32	0.525215	0.592145	0.0716906	0.47266	2.01541	1.84226	2.81813	1.89287	5.58642	5.10647	7.81145	5.24677
ankle_right_ie	ankle	right	ie	I	Frame_33	0.539644	0.611159	0.0643069	0.463926	2.01904	1.8332	2.87849	1.91966	5.5965	5.08137	7.97878	5.32101
ankle_right_ie	ankle	right	ie	I	Frame_34	0.557934	0.632188	0.0603676	0.458514	2.01288	1.81851	2.93464	1.94552	5.57943	5.04066	8.1344	5.39271
ankle_right_ie	ankle	right	ie	I	Frame_35	0.579565	0.654008	0.0601406	0.457816	1.9976	1.80033	2.98669	1.96792	5.53705	4.99026	8.27867	5.4548
ankle_right_ie	ankle	right	ie	I	Frame_36	0.603838	0.675845	0.0636387	0.462845	1.97418	1.78003	3.03509	1.98497	5.47214	4.93399	8.41284	5.50206
ankle_right_ie	ankle	right	ie	I	Frame_37	0.630048	0.697456	0.0701546	0.473596	1.94327	1.75758	3.08081	1.99605	5.38646	4.87177	8.53958	5.53277
ankle_right_ie	ankle	right	ie	I	Frame_38	0.657296	0.718631	0.0784034	0.489176	1.90568	1.73272	3.12507	2.00198	5.28227	4.80286	8.66226	5.5492
ankle_right_ie	ankle	right	ie	I	Frame_39	0.684501	0.738942	0.0868598	0.508282	1.86263	1.70564	3.16881	2.00424	5.16294	4.72779	8.78348	5.55548
ankle_right_ie	ankle	right	ie	I	Frame_40	0.710689	0.755415	0.0940452	0.529544	1.81536	1.68606	3.21242	2.00386	5.03191	4.67351	8.90438	5.55442
ankle_right_ie	ankle	right	ie	I	Frame_41	0.73514	0.762829	0.0991875	0.551788	1.76482	1.69388	3.25468	2.00099	4.89183	4.69519	9.02152	5.54645
ankle_right_ie	ankle	right	ie	I	Frame_42	0.757312	0.771126	0.102319	0.573672	1.71221	1.69295	3.29302	1.99564	4.74601	4.69261	9.12777	5.53162
ankle_right_ie	ankle	right	ie	I	Frame_43	0.776775	0.805863	0.103924	0.593957	1.65922	1.57721	3.32433	1.98764	4.59912	4.37181	9.21458	5.50947
ankle_right_ie	ankle	right	ie	I	Frame_44	0.7932	0.817777	0.104615	0.611749	1.60796	1.54332	3.34583	1.97696	4.45703	4.27786	9.27418	5.47986
ankle_right_ie	ankle	right	ie	I	Frame_45	0.806432	0.791008	0.104695	0.626451	1.56098	1.66918	3.35711	1.96425	4.32682	4.62674	9.30544	5.44464
ankle_right_ie	ankle	right	ie	I	Frame_46	0.816529	0.79304	0.104297	0.637716	1.5205	1.66796	3.35959	1.95126	4.21462	4.62334	9.31231	5.40863
ankle_right_ie	ankle	right	ie	I	Frame_47	0.823913	0.791486	0.104241	0.645487	1.48838	1.67887	3.35697	1.94103	4.12559	4.65359	9.30503	5.38026
ankle_right_ie	ankle	right	ie	I	Frame_48	0.829156	0.84256	0.106358	0.650073	1.46657	1.45738	3.35416	1.93717	4.06512	4.03964	9.29726	5.36956
ankle_right_ie	ankle	right	ie	I	Frame_49	0.83285	0.771641	0.113898	0.652544	1.45754	1.77588	3.35589	1.9427	4.04008	4.9225	9.30206	5.38489
ankle_right_ie	ankle	right	ie	I	Frame_50	0.835248	0.749462	0.130968	0.658907	1.46509	1.8854	3.36486	1.94811	4.06102	5.22606	9.32692	5.39987
ankle_right_ie	ankle	right	ie	I	Frame_51	0.836323	0.71536	0.160525	0.665485	1.49219	2.05378	3.37935	1.97074	4.13613	5.69279	9.36707	5.4626
ankle_right_ie	ankle	right	ie	I	Frame_52	0.835491	0.666812	0.202586	0.673019	1.54049	2.28889	3.3916	2.01272	4.27001	6.34448	9.40103	5.57898
ankle_right_ie	ankle	right	ie	I	Frame_53	0.831482	0.604794	0.254257	0.681081	1.61003	2.58033	3.38693	2.07339	4.46278	7.15231	9.38809	5.74714
ankle_right_ie	ankle	right	ie	I	Frame_54	0.822982	0.532855	0.31157	0.687531	1.69624	2.90242	3.34509	2.15128	4.70173	8.0451	9.27211	5.96305
ankle_right_ie	ankle	right	ie	I	Frame_55	0.809223	0.456771	0.372242	0.690329	1.79113	3.2197	3.24908	2.24371	4.96477	8.92455	9.006	6.21924
ankle_right_ie	ankle	right	ie	I	Frame_56	0.790878	0.384233	0.436348	0.689237	1.88459	3.49883	3.09402	2.34604	5.22383	9.69826	8.57619	6.5029
ankle_right_ie	ankle	right	ie	I	Frame_57	0.772568	0.319307	0.503692	0.686655	1.95965	3.73248	2.89486	2.45109	5.43186	10.3459	8.02414	6.79407
ankle_right_ie	ankle	right	ie	I	Frame_58	0.762782	0.26851	0.571089	0.686553	1.99733	3.92656	2.68571	2.54917	5.53631	10.8839	7.44441	7.06593
ankle_right_ie	ankle	right	ie	I	Frame_59	0.7686	0.237933	0.63434	0.690629	1.99048	4.10033	2.50216	2.63603	5.51732	11.3655	6.93562	7.3067
ankle_right_ie	ankle	right	ie	I	Frame_60	0.787609	0.228509	0.677353	0.695332	1.95201	4.2676	2.4059	2.71973	5.4107	11.8292	6.66882	7.53871
ankle_right_ie	ankle	right	ie	I	Frame_61	0.808933	0.23939	0.693109	0.694482	1.9118	4.41134	2.42293	2.81359	5.29923	12.2276	6.71602	7.79888
ankle_right_ie	ankle	right	ie	I	Frame_62	0.822368	0.257269	0.6869	0.6841	1.90114	4.52405	2.52403	2.91744	5.26968	12.54	6.99624	8.08674
ankle_right_ie	ankle	right	ie	I	Frame_63	0.824385	0.275556	0.670145	0.665389	1.92904	4.57106	2.64376	3.00472	5.34702	12.6703	7.32812	8.32865
ankle_right_ie	ankle	right	ie	I	Frame_64	0.816573	0.290752	0.652054	0.651745	1.98017	4.52406	2.72726	3.00222	5.48876	12.5401	7.55958	8.32174
ankle_right_ie	ankle	right	ie	I	Frame_65	0.80188	0.299521	0.640868	0.641966	2.03078	4.38061	2.73418	2.92003	5.62905	12.1424	7.57875	8.0939
ankle_right_ie	ankle	right	ie	I	Frame_66	0.782796	0.302809	0.635029	0.629042	2.06264	4.14957	2.67374	2.80095	5.71735	11.502	7.41122	7.76384
ankle_right_ie	ankle	right	ie	I	Frame_67	0.761639	0.302364	0.622865	0.608628	2.06385	3.8534	2.59603	2.67583	5.7207	10.6811	7.19582	7.41702
ankle_right_ie	ankle	right	ie	I	Frame_68	0.741802	0.299844	0.604969	0.580607	2.02431	3.5273	2.50389	2.55548	5.61109	9.77716	6.94043	7.08343
ankle_right_ie	ankle	right	ie	I	Frame_69	0.727799	0.294663	0.586958	0.550661	1.93833	3.21527	2.38771	2.43468	5.37279	8.91226	6.61839	6.74859
ankle_right_ie	ankle	right	ie	I	Frame_70	0.722736	0.284943	0.574508	0.534454	1.81562	2.96002	2.24918	2.29609	5.03263	8.20476	6.2344	6.36443
ankle_right_ie	ankle	right	ie	I	Frame_71	0.725196	0.272038	0.566145	0.537977	1.6797	2.77965	2.11053	2.15365	4.65589	7.70479	5.8501	5.9696
ankle_right_ie	ankle	right	ie	I	Frame_72	0.729	0.272625	0.559627	0.546139	1.55823	2.64255	1.98636	2.05176	4.3192	7.32477	5.50591	5.68719
ankle_right_ie	ankle	right	ie	I	Frame_73	0.727297	0.286429	0.547723	0.549474	1.472	2.53281	1.89568	1.99758	4.08018	7.02059	5.25456	5.537
ankle_right_ie	ankle	right	ie	I	Frame_74	0.718979	0.30881	0.523045	0.543776	1.42195	2.435	1.85248	1.9779	3.94143	6.74948	5.1348	5.48246
ankle_right_ie	ankle	right	ie	I	Frame_75	0.710739	0.335201	0.494088	0.530426	1.38996	2.33882	1.83821	1.97021	3.85278	6.48289	5.09526	5.46113
ankle_right_ie	ankle	right	ie	I	Frame_76	0.709019	0.360869	0.470023	0.512289	1.35758	2.2417	1.83215	1.95564	3.76302	6.21367	5.07847	5.42075
ankle_right_ie	ankle	right	ie	I	Frame_77	0.712135	0.38401	0.451862	0.490448	1.3228	2.14225	1.82534	1.92694	3.66661	5.93803	5.05959	5.34119
ankle_right_ie	ankle	right	ie	I	Frame_78	0.712412	0.406631	0.43593	0.463674	1.29535	2.03525	1.81413	1.88748	3.59054	5.64142	5.02852	5.23181
ankle_right_ie	ankle	right	ie	I	Frame_79	0.703694	0.433528	0.409675	0.430245	1.28312	1.91411	1.8111	1.84656	3.55663	5.30564	5.02012	5.1184
ankle_right_ie	ankle	right	ie	I	Frame_80	0.686729	0.470119	0.369396	0.391582	1.28213	1.77552	1.81908	1.81133	3.55389	4.92149	5.04222	5.02075
ankle_right_ie	ankle	right	ie	I	Frame_81	0.668802	0.519896	0.317751	0.354069	1.27999	1.62211	1.8371	1.7834	3.54794	4.49625	5.09218	4.94333
ankle_right_ie	ankle	right	ie	I	Frame_82	0.659646	0.588095	0.262953	0.328469	1.26674	1.45316	1.8641	1.75951	3.51121	4.02796	5.16701	4.87712
ankle_right_ie	ankle	right	ie	I	Frame_83	0.665264	0.642919	0.215054	0.323886	1.241	1.33131	1.90038	1.73814	3.43989	3.69021	5.2676	4.81786
ankle_right_ie	ankle	right	ie	I	Frame_84	0.684086	0.670314	0.182113	0.35104	1.20927	1.28588	1.94575	1.71025	3.35194	3.56428	5.39334	4.74058
ankle_right_ie	ankle	right	ie	I	Frame_85	0.708228	0.700841	0.164127	0.388028	1.18222	1.25069	2.00099	1.7005	3.27693	3.46674	5.54646	4.71356
ankle_right_ie	ankle	right	ie	I	Frame_86	0.730007	0.729426	0.155679	0.425471	1.16752	1.22946	2.06463	1.71401	3.2362	3.40789	5.72285	4.751
ankle_right_ie	ankle	right	ie	I	Frame_87	0.746432	0.753531	0.152083	0.456481	1.16642	1.22201	2.13296	1.75318	3.23314	3.38725	5.91227	4.85957
ankle_right_ie	ankle	right	ie	I	Frame_88	0.757794	0.771236	0.15039	0.47959	1.17734	1.23055	2.20505	1.81717	3.26342	3.41091	6.1121	5.03693
ankle_right_ie	ankle	right	ie	I	Frame_89	0.765231	0.781193	0.148548	0.496178	1.19869	1.25997	2.28279	1.90406	3.32259	3.49245	6.32757	5.27778
ankle_right_ie	ankle	right	ie	I	Frame_90	0.769278	0.782457	0.145733	0.506942	1.23072	1.31526	2.36817	2.01354	3.41139	3.64571	6.56424	5.58124
ankle_right_ie	ankle	right	ie	I	Frame_91	0.770283	0.776219	0.141743	0.513178	1.27352	1.3968	2.46161	2.14123	3.53003	3.87173	6.82323	5.93519
ankle_right_ie	ankle	right	ie	I	Frame_92	0.770359	0.770332	0.143751	0.517077	1.32073	1.48073	2.55029	2.27499	3.66088	4.10438	7.06904	6.30595
ankle_right_ie	ankle	right	ie	I	Frame_93	0.77328	0.763774	0.156865	0.518445	1.3593	1.56782	2.6213	2.404	3.76778	4.34577	7.26588	6.66355
ankle_right_ie	ankle	right	ie	I	Frame_94	0.782134	0.755533	0.180789	0.514963	1.37647	1.66029	2.66913	2.52234	3.81537	4.60208	7.39844	6.99156
ankle_right_ie	ankle	right	ie	I	Frame_95	0.796362	0.74241	0.217218	0.50636	1.36895	1.76751	2.68398	2.62169	3.79455	4.89929	7.43962	7.26695
ankle_right_ie	ankle	right	ie	I	Frame_96	0.81126	0.721614	0.263413	0.493102	1.34702	1.89341	2.66106	2.69532	3.73376	5.24828	7.37609	7.47103
ankle_right_ie	ankle	right	ie	I	Frame_97	0.820081	0.692166	0.310868	0.475719	1.33112	2.03027	2.60512	2.73825	3.68967	5.62761	7.22104	7.59005
ankle_right_ie	ankle	right	ie	I	Frame_98	0.817018	0.655377	0.348436	0.456825	1.34334	2.16264	2.5349	2.74444	3.72355	5.99453	7.02637	7.60719
ankle_right_ie	ankle	right	ie	I	Frame_99	0.800512	0.614649	0.368573	0.437031	1.39171	2.27746	2.476	2.72195	3.85762	6.3128	6.86312	7.54487
ankle_right_ie	ankle	right	ie	I	Frame_100	0.776418	0.577611	0.368968	0.415346	1.45753	2.36356	2.44863	2.69236	4.04006	6.55144	6.78726	7.46283
ankle_right_ie	ankle	right	ie	I	Frame_101	0.754254	0.555747	0.352678	0.39633	1.51284	2.40842	2.45532	2.66775	4.19337	6.6758	6.8058	7.39461
ankle_right_ie	ankle	right	ie	O	Stride_time	0.861459	0.204295	0.722964	0.774088	0.0430102	0.104368	0.0608206	0.0487947	0.119218	0.289294	0.168586	0.135252
ankle_right_ie	ankle	right	ie	O	Stride_length	0.180355	0.0133064	0.180355	0.181745	0.0223886	0.0253269	0.0223886	0.0229302	0.0620582	0.0702027	0.0620582	0.0635592
ankle_right_ie	ankle	right	ie	O	Walking_speed	0.178178	0.0174054	0.178178	0.153701	0.0223516	0.0257065	0.0223516	0.0237476	0.0619555	0.0712548	0.0619555	0.0658249
ankle_right_ie	ankle	right	ie	O	Percentage_stance	0.698137	0.110616	0.606572	0.663794	1.08661	1.83927	1.24051	1.04507	3.01193	5.09821	3.43852	2.89678
ankle_right_ie	ankle	right	ie	O	Max	0.898382	0.346048	0.689905	0.749603	2.89742	7.94712	5.06145	4.62949	8.03125	22.0283	14.0296	12.8323
ankle_right_ie	ankle	right	ie	O	Min	0.902861	0.440665	0.63244	0.706554	2.38619	6.47126	4.64164	4.45315	6.61417	17.9374	12.866	12.3435
ankle_right_ie	ankle	right	ie	O	ROM	0.684322	0.163208	0.534824	0.630528	2.10731	3.78242	2.55808	2.38319	5.84115	10.4843	7.09064	6.60588
ankle_right_ie	ankle	right	ie	O	Mean	0.9227	0.369793	0.70162	0.772029	2.30639	7.20219	4.53136	4.15427	6.39299	19.9634	12.5603	11.515
ankle_right_ie	ankle	right	ie	O	Std	0.720066	0.146052	0.633941	0.700106	0.564886	1.06312	0.645965	0.633233	1.56578	2.94681	1.79052	1.75523
ankle_right_ie	ankle	right	ie	O	MaxStance	0.890057	0.316143	0.709765	0.759273	3.06328	8.17372	4.97712	4.58961	8.49098	22.6564	13.7959	12.7218
ankle_right_ie	ankle	right	ie	O	MinStance	0.884277	0.387285	0.631516	0.737635	2.61762	6.90012	4.67097	4.384	7.25567	19.1262	12.9473	12.1518
ankle_right_ie	ankle	right	ie	O	ROMStance	0.699649	0.133396	0.592212	0.614474	2.4368	4.33097	2.83938	2.75287	6.75448	12.0048	7.87036	7.63057
ankle_right_ie	ankle	right	ie	O	MeanStance	0.910606	0.340861	0.707618	0.780709	2.49254	7.42388	4.50778	4.19109	6.90897	20.5779	12.4949	11.6171
ankle_right_ie	ankle	right	ie	O	StdStance	0.72006	0.125844	0.625752	0.64067	0.749409	1.37538	0.866495	0.85849	2.07726	3.81237	2.4018	2.37961
ankle_right_ie	ankle	right	ie	O	MaxSwing	0.898684	0.374779	0.672536	0.733697	2.78071	7.49343	4.99917	4.56213	7.70773	20.7707	13.857	12.6456
ankle_right_ie	ankle	right	ie	O	MinSwing	0.912041	0.466749	0.618603	0.704868	2.40581	6.48309	5.00968	4.39936	6.66856	17.9702	13.8861	12.1944
ankle_right_ie	ankle	right	ie	O	ROMSwing	0.685991	0.222167	0.515711	0.635258	1.81019	3.17689	2.24805	2.14788	5.0176	8.8059	6.23128	5.95361
ankle_right_ie	ankle	right	ie	O	MeanSwing	0.922925	0.416206	0.676392	0.735779	2.34917	7.02294	4.81356	4.39001	6.51158	19.4666	13.3425	12.1685
ankle_right_ie	ankle	right	ie	O	StdSwing	0.706336	0.251549	0.490659	0.657054	0.621786	1.04418	0.818879	0.718677	1.7235	2.89432	2.26982	1.99207
ankle_right_ie	ankle	right	ie	O	Frame_1	0.877923	0.486295	0.581965	0.615621	2.56935	6.08295	4.75458	4.77887	7.12188	16.8611	13.179	13.2463
ankle_right_ie	ankle	right	ie	O	Frame_2	0.870087	0.479679	0.582679	0.617353	2.63148	6.12239	4.71639	4.79554	7.29409	16.9704	13.0732	13.2926
ankle_right_ie	ankle	right	ie	O	Frame_3	0.862263	0.470975	0.58684	0.620524	2.6975	6.18639	4.67192	4.8183	7.47708	17.1478	12.9499	13.3557
ankle_right_ie	ankle	right	ie	O	Frame_4	0.855088	0.460814	0.593301	0.624855	2.76612	6.27677	4.634	4.84894	7.6673	17.3983	12.8448	13.4406
ankle_right_ie	ankle	right	ie	O	Frame_5	0.849428	0.450463	0.600088	0.629958	2.8316	6.38792	4.61468	4.88597	7.84878	17.7064	12.7912	13.5432
ankle_right_ie	ankle	right	ie	O	Frame_6	0.84621	0.441483	0.605466	0.635959	2.88545	6.50589	4.6216	4.9222	7.99806	18.0334	12.8104	13.6437
ankle_right_ie	ankle	right	ie	O	Frame_7	0.846468	0.434405	0.609579	0.644124	2.91686	6.62224	4.65139	4.94881	8.08512	18.3559	12.893	13.7174
ankle_right_ie	ankle	right	ie	O	Frame_8	0.850684	0.428664	0.61349	0.655395	2.92046	6.73937	4.6987	4.96009	8.09509	18.6806	13.0241	13.7487
ankle_right_ie	ankle	right	ie	O	Frame_9	0.858444	0.422744	0.619011	0.670409	2.89738	6.86473	4.75332	4.95185	8.03112	19.0281	13.1755	13.7258
ankle_right_ie	ankle	right	ie	O	Frame_10	0.868481	0.414683	0.627789	0.688958	2.85632	7.0113	4.80516	4.92341	7.91733	19.4343	13.3192	13.647
ankle_right_ie	ankle	right	ie	O	Frame_11	0.878945	0.403197	0.639897	0.709681	2.81047	7.18641	4.84731	4.87718	7.79022	19.9197	13.4361	13.5189
ankle_right_ie	ankle	right	ie	O	Frame_12	0.888437	0.388567	0.654283	0.730576	2.77037	7.38512	4.87682	4.81745	7.67908	20.4705	13.5179	13.3533
ankle_right_ie	ankle	right	ie	O	Frame_13	0.896089	0.371993	0.669667	0.750162	2.742	7.5917	4.88893	4.74662	7.60043	21.0431	13.5514	13.157
ankle_right_ie	ankle	right	ie	O	Frame_14	0.901768	0.355472	0.685466	0.766873	2.72413	7.78541	4.87456	4.6724	7.5509	21.58	13.5116	12.9512
ankle_right_ie	ankle	right	ie	O	Frame_15	0.905642	0.340921	0.698144	0.780018	2.71301	7.94453	4.85247	4.59993	7.52008	22.0211	13.4504	12.7504
ankle_right_ie	ankle	right	ie	O	Frame_16	0.90795	0.329602	0.707015	0.789347	2.70421	8.05164	4.8245	4.53384	7.49569	22.318	13.3728	12.5672
ankle_right_ie	ankle	right	ie	O	Frame_17	0.908932	0.322064	0.711922	0.794933	2.69429	8.09764	4.792	4.47672	7.4682	22.4455	13.2827	12.4088
ankle_right_ie	ankle	right	ie	O	Frame_18	0.908759	0.318451	0.713017	0.797007	2.68168	8.08071	4.75599	4.43116	7.43324	22.3986	13.1829	12.2825
ankle_right_ie	ankle	right	ie	O	Frame_19	0.907567	0.318844	0.71046	0.795936	2.66661	8.00293	4.71954	4.39829	7.39147	22.183	13.0819	12.1914
ankle_right_ie	ankle	right	ie	O	Frame_20	0.905531	0.322786	0.704553	0.792213	2.65006	7.87781	4.68652	4.37801	7.34559	21.8362	12.9904	12.1352
ankle_right_ie	ankle	right	ie	O	Frame_21	0.902881	0.329699	0.695807	0.7864	2.6333	7.72035	4.66041	4.36975	7.29913	21.3997	12.918	12.1123
ankle_right_ie	ankle	right	ie	O	Frame_22	0.899879	0.33849	0.685103	0.77923	2.6184	7.55104	4.64365	4.37145	7.25785	20.9304	12.8715	12.117
ankle_right_ie	ankle	right	ie	O	Frame_23	0.896791	0.347732	0.673782	0.771651	2.60759	7.39026	4.63589	4.37985	7.22786	20.4848	12.85	12.1403
ankle_right_ie	ankle	right	ie	O	Frame_24	0.893874	0.355839	0.663445	0.764629	2.60247	7.2565	4.6345	4.39125	7.21368	20.114	12.8462	12.1719
ankle_right_ie	ankle	right	ie	O	Frame_25	0.891381	0.361374	0.655514	0.759246	2.6036	7.16309	4.63669	4.40043	7.21682	19.8551	12.8522	12.1974
ankle_right_ie	ankle	right	ie	O	Frame_26	0.889418	0.363768	0.650772	0.756179	2.61119	7.11338	4.64035	4.40353	7.23784	19.7173	12.8624	12.206
ankle_right_ie	ankle	right	ie	O	Frame_27	0.888014	0.363027	0.64932	0.755565	2.62448	7.10518	4.64427	4.39934	7.2747	19.6946	12.8733	12.1943
ankle_right_ie	ankle	right	ie	O	Frame_28	0.887121	0.359576	0.650788	0.757143	2.6426	7.13213	4.64803	4.38809	7.3249	19.7692	12.8837	12.1632
ankle_right_ie	ankle	right	ie	O	Frame_29	0.886625	0.354265	0.65433	0.760351	2.66437	7.18404	4.65229	4.37132	7.38525	19.9131	12.8955	12.1167
ankle_right_ie	ankle	right	ie	O	Frame_30	0.886393	0.347959	0.659069	0.764504	2.68893	7.25127	4.65811	4.3516	7.45333	20.0995	12.9116	12.062
ankle_right_ie	ankle	right	ie	O	Frame_31	0.886336	0.341404	0.664274	0.769026	2.71485	7.32479	4.66582	4.33089	7.52519	20.3033	12.933	12.0046
ankle_right_ie	ankle	right	ie	O	Frame_32	0.886372	0.335243	0.669332	0.773394	2.74101	7.39705	4.67588	4.31111	7.59769	20.5036	12.9609	11.9498
ankle_right_ie	ankle	right	ie	O	Frame_33	0.886472	0.329874	0.673859	0.77723	2.76601	7.46255	4.6882	4.29396	7.66699	20.6851	12.995	11.9023
ankle_right_ie	ankle	right	ie	O	Frame_34	0.886652	0.325426	0.677771	0.780334	2.78858	7.51937	4.70173	4.28039	7.72955	20.8426	13.0325	11.8646
ankle_right_ie	ankle	right	ie	O	Frame_35	0.886945	0.321784	0.681197	0.782734	2.80782	7.56778	4.71504	4.27031	7.78287	20.9768	13.0694	11.8367
ankle_right_ie	ankle	right	ie	O	Frame_36	0.887394	0.31869	0.684436	0.784501	2.82348	7.61031	4.7266	4.26403	7.8263	21.0947	13.1015	11.8193
ankle_right_ie	ankle	right	ie	O	Frame_37	0.888005	0.315739	0.687823	0.785803	2.83609	7.65116	4.73502	4.26168	7.86125	21.2079	13.1248	11.8128
ankle_right_ie	ankle	right	ie	O	Frame_38	0.888804	0.311921	0.691775	0.786914	2.84648	7.70276	4.73911	4.26241	7.89004	21.351	13.1361	11.8148
ankle_right_ie	ankle	right	ie	O	Frame_39	0.8898	0.308384	0.696573	0.788171	2.85555	7.75239	4.73833	4.2648	7.91517	21.4885	13.134	11.8214
ankle_right_ie	ankle	right	ie	O	Frame_40	0.891024	0.303485	0.702355	0.789844	2.86387	7.82016	4.73302	4.26761	7.93826	21.6764	13.1193	11.8292
ankle_right_ie	ankle	right	ie	O	Frame_41	0.892497	0.297703	0.709027	0.792179	2.87154	7.9025	4.72424	4.26918	7.95951	21.9046	13.0949	11.8336
ankle_right_ie	ankle	right	ie	O	Frame_42	0.894283	0.291214	0.716664	0.795313	2.87867	7.99905	4.71271	4.26803	7.97926	22.1722	13.063	11.8304
ankle_right_ie	ankle	right	ie	O	Frame_43	0.896298	0.284307	0.724438	0.799263	2.88533	8.10818	4.70339	4.26308	7.99773	22.4747	13.0371	11.8167
ankle_right_ie	ankle	right	ie	O	Frame_44	0.8985	0.277464	0.731906	0.80386	2.89178	8.22554	4.69975	4.25433	8.0156	22.8	13.027	11.7924
ankle_right_ie	ankle	right	ie	O	Frame_45	0.90073	0.271169	0.738876	0.808894	2.89893	8.34551	4.70166	4.24199	8.03541	23.1326	13.0323	11.7582
ankle_right_ie	ankle	right	ie	O	Frame_46	0.902865	0.265635	0.744744	0.814027	2.90786	8.46446	4.71382	4.22713	8.06017	23.4623	13.066	11.717
ankle_right_ie	ankle	right	ie	O	Frame_47	0.90472	0.261224	0.749121	0.818883	2.92009	8.57582	4.73836	4.21162	8.09408	23.771	13.1341	11.674
ankle_right_ie	ankle	right	ie	O	Frame_48	0.906142	0.258058	0.75184	0.823052	2.93751	8.67607	4.77649	4.1985	8.14236	24.0488	13.2397	11.6377
ankle_right_ie	ankle	right	ie	O	Frame_49	0.90693	0.256203	0.752644	0.826155	2.96265	8.76335	4.82988	4.19117	8.21205	24.2908	13.3877	11.6173
ankle_right_ie	ankle	right	ie	O	Frame_50	0.906959	0.255618	0.751684	0.827885	2.99752	8.83612	4.89696	4.19317	8.30869	24.4925	13.5737	11.6229
ankle_right_ie	ankle	right	ie	O	Frame_51	0.906139	0.25694	0.749088	0.82796	3.04342	8.89158	4.976	4.20815	8.43593	24.6462	13.7928	11.6644
ankle_right_ie	ankle	right	ie	O	Frame_52	0.904472	0.259415	0.745246	0.826374	3.1003	8.93477	5.0629	4.23816	8.5936	24.7659	14.0336	11.7476
ankle_right_ie	ankle	right	ie	O	Frame_53	0.901977	0.262449	0.740579	0.822971	3.16745	8.97146	5.15287	4.28635	8.77973	24.8676	14.283	11.8811
ankle_right_ie	ankle	right	ie	O	Frame_54	0.898717	0.265554	0.735606	0.817905	3.24294	9.00533	5.23959	4.35291	8.98897	24.9615	14.5234	12.0656
ankle_right_ie	ankle	right	ie	O	Frame_55	0.89478	0.268221	0.73084	0.811456	3.32445	9.04032	5.31711	4.43624	9.2149	25.0585	14.7383	12.2966
ankle_right_ie	ankle	right	ie	O	Frame_56	0.890164	0.269915	0.726538	0.803983	3.41103	9.08065	5.38223	4.53344	9.45489	25.1703	14.9188	12.5661
ankle_right_ie	ankle	right	ie	O	Frame_57	0.884873	0.270514	0.722817	0.795879	3.50242	9.12682	5.43453	4.64112	9.70821	25.2982	15.0638	12.8645
ankle_right_ie	ankle	right	ie	O	Frame_58	0.878991	0.269635	0.719616	0.787795	3.59798	9.18472	5.4768	4.75249	9.9731	25.4588	15.1809	13.1732
ankle_right_ie	ankle	right	ie	O	Frame_59	0.872783	0.26711	0.716997	0.780658	3.69606	9.2582	5.51267	4.8581	10.2449	25.6624	15.2803	13.466
ankle_right_ie	ankle	right	ie	O	Frame_60	0.866857	0.262997	0.715283	0.775407	3.79183	9.35265	5.54492	4.94886	10.5104	25.9242	15.3697	13.7175
ankle_right_ie	ankle	right	ie	O	Frame_61	0.862077	0.257561	0.714934	0.772922	3.87719	9.46907	5.57405	5.01591	10.747	26.2469	15.4505	13.9034
ankle_right_ie	ankle	right	ie	O	Frame_62	0.859335	0.251702	0.71646	0.774382	3.94355	9.60201	5.59889	5.04543	10.931	26.6154	15.5193	13.9852
ankle_right_ie	ankle	right	ie	O	Frame_63	0.859344	0.247467	0.720129	0.779172	3.9824	9.73677	5.61752	5.04038	11.0387	26.989	15.571	13.9712
ankle_right_ie	ankle	right	ie	O	Frame_64	0.862299	0.244029	0.725572	0.785997	3.98754	9.87056	5.62926	5.01051	11.0529	27.3598	15.6035	13.8884
ankle_right_ie	ankle	right	ie	O	Frame_65	0.867947	0.242283	0.73407	0.793576	3.95524	9.98899	5.61283	4.96512	10.9634	27.6881	15.558	13.7626
ankle_right_ie	ankle	right	ie	O	Frame_66	0.875529	0.242686	0.742373	0.800878	3.88792	10.0795	5.59344	4.91293	10.7768	27.9389	15.5042	13.618
ankle_right_ie	ankle	right	ie	O	Frame_67	0.884151	0.245383	0.749094	0.806995	3.7906	10.1323	5.5785	4.86303	10.507	28.0852	15.4628	13.4796
ankle_right_ie	ankle	right	ie	O	Frame_68	0.892756	0.250279	0.753839	0.811208	3.67296	10.1385	5.56466	4.82249	10.1809	28.1025	15.4244	13.3673
ankle_right_ie	ankle	right	ie	O	Frame_69	0.900447	0.257022	0.756472	0.813064	3.54729	10.0922	5.54809	4.79507	9.83259	27.9742	15.3785	13.2913
ankle_right_ie	ankle	right	ie	O	Frame_70	0.906771	0.265236	0.757207	0.812381	3.42134	9.98912	5.52127	4.78042	9.48347	27.6884	15.3042	13.2506
ankle_right_ie	ankle	right	ie	O	Frame_71	0.911519	0.274801	0.756083	0.808964	3.30079	9.82788	5.48044	4.77693	9.14933	27.2415	15.191	13.241
ankle_right_ie	ankle	right	ie	O	Frame_72	0.914828	0.285925	0.753186	0.804078	3.18651	9.60959	5.42439	4.76612	8.83255	26.6364	15.0356	13.211
ankle_right_ie	ankle	right	ie	O	Frame_73	0.91704	0.298489	0.748638	0.797924	3.07631	9.34742	5.35484	4.74566	8.52709	25.9097	14.8429	13.1543
ankle_right_ie	ankle	right	ie	O	Frame_74	0.918527	0.312468	0.742545	0.790065	2.96962	9.05672	5.27892	4.72463	8.23137	25.1039	14.6324	13.096
ankle_right_ie	ankle	right	ie	O	Frame_75	0.919571	0.327529	0.734886	0.780832	2.86815	8.75613	5.20729	4.70542	7.9501	24.2708	14.4339	13.0428
ankle_right_ie	ankle	right	ie	O	Frame_76	0.920223	0.343053	0.725604	0.770773	2.77787	8.46629	5.15185	4.69004	7.69987	23.4673	14.2802	13.0001
ankle_right_ie	ankle	right	ie	O	Frame_77	0.920503	0.358418	0.71482	0.760559	2.70284	8.20104	5.11921	4.679	7.49189	22.7321	14.1897	12.9695
ankle_right_ie	ankle	right	ie	O	Frame_78	0.92048	0.373126	0.703068	0.750994	2.64364	7.96505	5.10849	4.66966	7.32778	22.078	14.16	12.9437
ankle_right_ie	ankle	right	ie	O	Frame_79	0.920293	0.386847	0.691543	0.74295	2.59675	7.75762	5.10833	4.65739	7.19782	21.503	14.1596	12.9096
ankle_right_ie	ankle	right	ie	O	Frame_80	0.92016	0.399379	0.679901	0.737081	2.55626	7.57414	5.11843	4.63809	7.0856	20.9945	14.1876	12.8561
ankle_right_ie	ankle	right	ie	O	Frame_81	0.920388	0.410321	0.669181	0.733741	2.51506	7.41135	5.1269	4.61022	6.97139	20.5432	14.211	12.7789
ankle_right_ie	ankle	right	ie	O	Frame_82	0.921226	0.41925	0.66035	0.732844	2.46778	7.26896	5.12427	4.57477	6.84034	20.1485	14.2037	12.6806
ankle_right_ie	ankle	right	ie	O	Frame_83	0.922753	0.425899	0.654301	0.733872	2.41247	7.14632	5.10353	4.53426	6.68701	19.8086	14.1463	12.5683
ankle_right_ie	ankle	right	ie	O	Frame_84	0.924759	0.430413	0.651451	0.735858	2.35152	7.04156	5.0612	4.49268	6.51807	19.5182	14.0289	12.4531
ankle_right_ie	ankle	right	ie	O	Frame_85	0.926728	0.433426	0.650287	0.737598	2.29204	6.94891	5.00737	4.45428	6.3532	19.2614	13.8797	12.3466
ankle_right_ie	ankle	right	ie	O	Frame_86	0.928093	0.435345	0.649718	0.737979	2.2418	6.8655	4.9479	4.42245	6.21396	19.0302	13.7149	12.2584
ankle_right_ie	ankle	right	ie	O	Frame_87	0.928345	0.437094	0.64878	0.736272	2.20793	6.78297	4.88822	4.39883	6.12007	18.8014	13.5495	12.1929
ankle_right_ie	ankle	right	ie	O	Frame_88	0.927208	0.439038	0.64705	0.731696	2.19395	6.69809	4.83105	4.38735	6.08132	18.5662	13.391	12.1611
ankle_right_ie	ankle	right	ie	O	Frame_89	0.924718	0.441734	0.644327	0.723897	2.19923	6.61016	4.78025	4.39023	6.09595	18.3224	13.2502	12.1691
ankle_right_ie	ankle	right	ie	O	Frame_90	0.921199	0.445426	0.640888	0.71303	2.21971	6.5201	4.73856	4.40769	6.15272	18.0728	13.1346	12.2175
ankle_right_ie	ankle	right	ie	O	Frame_91	0.917182	0.450304	0.636992	0.699855	2.24925	6.43085	4.70903	4.43731	6.23459	17.8254	13.0528	12.2996
ankle_right_ie	ankle	right	ie	O	Frame_92	0.913236	0.456221	0.632879	0.685353	2.28186	6.34823	4.69378	4.47682	6.32498	17.5964	13.0105	12.4091
ankle_right_ie	ankle	right	ie	O	Frame_93	0.909714	0.462812	0.628597	0.670911	2.31359	6.27612	4.69244	4.52183	6.41293	17.3965	13.0068	12.5339
ankle_right_ie	ankle	right	ie	O	Frame_94	0.906654	0.469586	0.623778	0.65794	2.34337	6.21749	4.70453	4.56619	6.4955	17.234	13.0403	12.6568
ankle_right_ie	ankle	right	ie	O	Frame_95	0.903741	0.476003	0.617765	0.647372	2.37285	6.17205	4.7284	4.60479	6.57722	17.108	13.1065	12.7638
ankle_right_ie	ankle	right	ie	O	Frame_96	0.900724	0.481447	0.610572	0.639843	2.40286	6.13805	4.75903	4.63245	6.66038	17.0138	13.1914	12.8405
ankle_right_ie	ankle	right	ie	O	Frame_97	0.897329	0.485802	0.602484	0.634911	2.43484	6.11025	4.79097	4.6493	6.74904	16.9368	13.2799	12.8872
ankle_right_ie	ankle	right	ie	O	Frame_98	0.893307	0.48873	0.593861	0.632227	2.47042	6.0871	4.81992	4.65508	6.84766	16.8726	13.3601	12.9032
ankle_right_ie	ankle	right	ie	O	Frame_99	0.888637	0.489836	0.586004	0.631217	2.50867	6.0676	4.83696	4.65187	6.95369	16.8185	13.4074	12.8943
ankle_right_ie	ankle	right	ie	O	Frame_100	0.883193	0.488562	0.579803	0.631307	2.5507	6.05417	4.83783	4.64405	7.07017	16.7813	13.4098	12.8726
ankle_right_ie	ankle	right	ie	O	Frame_101	0.87686	0.484269	0.576125	0.631978	2.59824	6.05353	4.82056	4.63816	7.20195	16.7795	13.3619	12.8563
footP_left_ie	footP	left	ie	I	Stride_time	0.853518	0.281786	0.681259	0.700315	0.0458647	0.103068	0.067656	0.054574	0.127131	0.28569	0.187533	0.151271
footP_left_ie	footP	left	ie	I	Stride_length	0.938734	0.104796	0.869241	0.911896	0.0522461	0.194337	0.0763275	0.0625005	0.144819	0.538675	0.211569	0.173243
footP_left_ie	footP	left	ie	I	Walking_speed	0.89709	0.275289	0.708202	0.791624	0.074089	0.192053	0.124757	0.0964122	0.205364	0.532344	0.34581	0.267241
footP_left_ie	footP	left	ie	I	Percentage_stance	0.635107	0.22677	0.525875	0.571002	2.25777	3.134	2.57361	2.18869	6.25821	8.687	7.13368	6.06675
footP_left_ie	footP	left	ie	I	Max	0.593469	0.0924441	0.486445	0.435868	2.55825	4.17512	2.87534	3.38636	7.09109	11.5728	7.97003	9.38651
footP_left_ie	footP	left	ie	I	Min	0.57045	0.291821	0.378486	0.426411	2.38665	3.28081	2.87083	3.00086	6.61546	9.09395	7.95754	8.31795
footP_left_ie	footP	left	ie	I	ROM	0.718242	0.304763	0.500186	0.408592	2.93829	5.26025	3.91346	4.9499	8.14454	14.5807	10.8476	13.7204
footP_left_ie	footP	left	ie	I	Mean	0.475585	0.0430865	0.437553	0.507961	1.77162	2.45922	1.83474	1.81759	4.91068	6.81661	5.08563	5.0381
footP_left_ie	footP	left	ie	I	Std	0.743723	0.298906	0.530102	0.392564	0.884292	1.64769	1.19741	1.57094	2.45113	4.56716	3.31905	4.35441
footP_left_ie	footP	left	ie	I	MaxStance	0.625562	0.0705337	0.552043	0.420412	2.71989	4.63935	2.97495	3.7924	7.53915	12.8596	8.24614	10.512
footP_left_ie	footP	left	ie	I	MinStance	0.591316	0.200328	0.501496	0.600087	2.84673	3.9866	3.14403	2.87953	7.89072	11.0503	8.7148	7.98164
footP_left_ie	footP	left	ie	I	ROMStance	0.632139	0.298518	0.406159	0.269048	2.82983	4.45427	3.59546	4.55112	7.84389	12.3466	9.96609	12.6151
footP_left_ie	footP	left	ie	I	MeanStance	0.611062	0.0664552	0.586299	0.636572	2.46288	3.72964	2.54008	2.37867	6.82677	10.338	7.04074	6.59335
footP_left_ie	footP	left	ie	I	StdStance	0.679713	0.274484	0.517514	0.309981	0.897877	1.49658	1.10202	1.49557	2.48879	4.14831	3.05464	4.1455
footP_left_ie	footP	left	ie	I	MaxSwing	0.649821	0.1424	0.504458	0.526309	2.85538	4.83343	3.39672	3.57206	7.91472	13.3976	9.41523	9.90123
footP_left_ie	footP	left	ie	I	MinSwing	0.549099	0.297168	0.31946	0.374579	2.47054	3.38285	3.03513	3.19421	6.84798	9.37677	8.41295	8.85389
footP_left_ie	footP	left	ie	I	ROMSwing	0.70136	0.24934	0.485197	0.54518	3.30979	5.75655	4.34557	4.70029	9.17427	15.9563	12.0453	13.0285
footP_left_ie	footP	left	ie	I	MeanSwing	0.636748	0.140372	0.527769	0.458672	1.96869	3.18682	2.24465	2.47316	5.45692	8.83341	6.22187	6.85524
footP_left_ie	footP	left	ie	I	StdSwing	0.756152	0.228291	0.555106	0.57603	1.10643	2.12736	1.49449	1.66233	3.06686	5.89673	4.14251	4.60774
footP_left_ie	footP	left	ie	I	Frame_1	0.609078	0.258793	0.443843	0.627419	3.25075	4.35482	3.87737	3.26277	9.01063	12.0709	10.7475	9.04392
footP_left_ie	footP	left	ie	I	Frame_2	0.597218	0.250847	0.448241	0.615038	3.26688	4.33323	3.82361	3.28675	9.05534	12.0111	10.5985	9.11041
footP_left_ie	footP	left	ie	I	Frame_3	0.592066	0.242851	0.458588	0.607757	3.28012	4.32647	3.77884	3.29031	9.09202	11.9924	10.4744	9.12028
footP_left_ie	footP	left	ie	I	Frame_4	0.592081	0.231756	0.471397	0.606628	3.29396	4.346	3.74969	3.27041	9.13038	12.0465	10.3936	9.06511
footP_left_ie	footP	left	ie	I	Frame_5	0.593167	0.216398	0.4827	0.609454	3.30571	4.38217	3.72759	3.22982	9.16297	12.1467	10.3324	8.95262
footP_left_ie	footP	left	ie	I	Frame_6	0.592655	0.198479	0.490727	0.613932	3.30749	4.41318	3.69822	3.17471	9.16789	12.2327	10.2509	8.79984
footP_left_ie	footP	left	ie	I	Frame_7	0.590575	0.180158	0.496707	0.619253	3.29382	4.42691	3.65193	3.11315	9.13	12.2708	10.1226	8.62922
footP_left_ie	footP	left	ie	I	Frame_8	0.588358	0.162769	0.502792	0.625244	3.26657	4.42835	3.59005	3.0538	9.05447	12.2748	9.95112	8.4647
footP_left_ie	footP	left	ie	I	Frame_9	0.586773	0.147198	0.50932	0.631164	3.23236	4.42666	3.52228	3.00163	8.95964	12.2701	9.76326	8.32011
footP_left_ie	footP	left	ie	I	Frame_10	0.585432	0.133991	0.517098	0.635742	3.19721	4.42368	3.45066	2.95799	8.8622	12.2618	9.56475	8.19913
footP_left_ie	footP	left	ie	I	Frame_11	0.584106	0.123675	0.524951	0.638256	3.16401	4.41672	3.38156	2.9226	8.7702	12.2425	9.37319	8.10103
footP_left_ie	footP	left	ie	I	Frame_12	0.583569	0.116745	0.531123	0.638855	3.13287	4.40473	3.3243	2.89569	8.68388	12.2093	9.2145	8.02645
footP_left_ie	footP	left	ie	I	Frame_13	0.584676	0.112907	0.536319	0.638055	3.10393	4.39137	3.27965	2.87746	8.60365	12.1722	9.09073	7.9759
footP_left_ie	footP	left	ie	I	Frame_14	0.587809	0.111153	0.541471	0.636438	3.07682	4.38046	3.24516	2.86783	8.52851	12.142	8.99513	7.94922
footP_left_ie	footP	left	ie	I	Frame_15	0.59259	0.110229	0.547397	0.634275	3.05236	4.3758	3.2172	2.86601	8.46071	12.1291	8.91763	7.94418
footP_left_ie	footP	left	ie	I	Frame_16	0.598034	0.109001	0.554193	0.631789	3.0321	4.37925	3.19318	2.86986	8.40456	12.1387	8.85104	7.95483
footP_left_ie	footP	left	ie	I	Frame_17	0.603267	0.106907	0.56156	0.629503	3.01676	4.3902	3.17136	2.87549	8.36202	12.169	8.79057	7.97044
footP_left_ie	footP	left	ie	I	Frame_18	0.607677	0.104561	0.568978	0.628205	3.00537	4.4038	3.15011	2.87749	8.33045	12.2067	8.73165	7.976
footP_left_ie	footP	left	ie	I	Frame_19	0.610997	0.101536	0.575827	0.62838	2.9956	4.41633	3.12809	2.87161	8.30338	12.2415	8.67062	7.95969
footP_left_ie	footP	left	ie	I	Frame_20	0.613325	0.0983548	0.58164	0.629961	2.98475	4.42326	3.10463	2.85671	8.2733	12.2607	8.60559	7.91841
footP_left_ie	footP	left	ie	I	Frame_21	0.615078	0.0956209	0.586286	0.632401	2.97009	4.42166	3.07917	2.83505	8.23268	12.2562	8.53503	7.85836
footP_left_ie	footP	left	ie	I	Frame_22	0.616874	0.0937738	0.589992	0.634884	2.94996	4.41157	3.0517	2.81112	8.17687	12.2282	8.45887	7.79204
footP_left_ie	footP	left	ie	I	Frame_23	0.619101	0.0932287	0.592888	0.636727	2.92474	4.39466	3.02371	2.78978	8.10698	12.1814	8.38129	7.73287
footP_left_ie	footP	left	ie	I	Frame_24	0.622012	0.0942895	0.595155	0.637448	2.89635	4.37376	2.99748	2.77471	8.02828	12.1234	8.3086	7.6911
footP_left_ie	footP	left	ie	I	Frame_25	0.625712	0.0972626	0.596996	0.636922	2.86696	4.3508	2.97491	2.76726	7.94681	12.0598	8.24602	7.67045
footP_left_ie	footP	left	ie	I	Frame_26	0.630165	0.10214	0.598689	0.635291	2.83865	4.3269	2.95698	2.76673	7.86835	11.9936	8.19634	7.66898
footP_left_ie	footP	left	ie	I	Frame_27	0.635148	0.108572	0.600447	0.632881	2.81333	4.30316	2.94408	2.7715	7.79817	11.9278	8.16058	7.68221
footP_left_ie	footP	left	ie	I	Frame_28	0.640623	0.11573	0.602676	0.630155	2.79202	4.28244	2.93573	2.77983	7.7391	11.8703	8.13743	7.70531
footP_left_ie	footP	left	ie	I	Frame_29	0.646466	0.12381	0.605508	0.627574	2.77547	4.26523	2.93184	2.79115	7.69321	11.8226	8.12665	7.73667
footP_left_ie	footP	left	ie	I	Frame_30	0.652413	0.131062	0.608756	0.62542	2.76395	4.25651	2.93239	2.80541	7.66128	11.7984	8.12817	7.77621
footP_left_ie	footP	left	ie	I	Frame_31	0.658252	0.135687	0.612077	0.623875	2.75661	4.26	2.93694	2.82255	7.64092	11.8081	8.14077	7.82371
footP_left_ie	footP	left	ie	I	Frame_32	0.663711	0.137564	0.614836	0.622717	2.75163	4.27418	2.9448	2.84275	7.62712	11.8474	8.16257	7.87969
footP_left_ie	footP	left	ie	I	Frame_33	0.668393	0.137132	0.616223	0.621502	2.7474	4.29479	2.95562	2.86604	7.6154	11.9045	8.19257	7.94425
footP_left_ie	footP	left	ie	I	Frame_34	0.671918	0.135958	0.615604	0.61941	2.74312	4.31512	2.96923	2.89313	7.60354	11.9609	8.23028	8.01935
footP_left_ie	footP	left	ie	I	Frame_35	0.673915	0.136753	0.612507	0.615446	2.73976	4.32714	2.98661	2.92602	7.59421	11.9942	8.27846	8.11052
footP_left_ie	footP	left	ie	I	Frame_36	0.674148	0.13843	0.606817	0.60873	2.73952	4.33425	3.00927	2.96746	7.59355	12.0139	8.34127	8.22539
footP_left_ie	footP	left	ie	I	Frame_37	0.672699	0.141498	0.598851	0.598831	2.74478	4.33761	3.03869	3.01983	7.60814	12.0233	8.42282	8.37055
footP_left_ie	footP	left	ie	I	Frame_38	0.669978	0.146173	0.589235	0.586034	2.7566	4.33944	3.07538	3.08324	7.64089	12.0283	8.52451	8.5463
footP_left_ie	footP	left	ie	I	Frame_39	0.666452	0.152194	0.578757	0.571156	2.77415	4.34134	3.11758	3.15467	7.68956	12.0336	8.64148	8.74431
footP_left_ie	footP	left	ie	I	Frame_40	0.662451	0.158887	0.568135	0.555085	2.79491	4.34313	3.16135	3.22913	7.74709	12.0385	8.76282	8.9507
footP_left_ie	footP	left	ie	I	Frame_41	0.658166	0.165155	0.557924	0.53858	2.81609	4.34518	3.20249	3.30162	7.80581	12.0442	8.87685	9.15161
footP_left_ie	footP	left	ie	I	Frame_42	0.65383	0.169761	0.548633	0.522281	2.83462	4.34841	3.2368	3.36742	7.85718	12.0532	8.97195	9.33402
footP_left_ie	footP	left	ie	I	Frame_43	0.649939	0.171516	0.541092	0.507078	2.84698	4.3535	3.25969	3.42191	7.89143	12.0673	9.0354	9.48505
footP_left_ie	footP	left	ie	I	Frame_44	0.646938	0.169359	0.535929	0.493851	2.85133	4.36197	3.269	3.462	7.90349	12.0908	9.06121	9.59618
footP_left_ie	footP	left	ie	I	Frame_45	0.644844	0.162489	0.533595	0.483252	2.84919	4.37613	3.26507	3.4881	7.89754	12.13	9.05032	9.66852
footP_left_ie	footP	left	ie	I	Frame_46	0.643241	0.150716	0.534323	0.475989	2.84259	4.39705	3.24764	3.5027	7.87925	12.188	9.00201	9.70899
footP_left_ie	footP	left	ie	I	Frame_47	0.641867	0.1346	0.5383	0.475503	2.83404	4.42747	3.21783	3.50085	7.85555	12.2723	8.91937	9.70387
footP_left_ie	footP	left	ie	I	Frame_48	0.641044	0.116118	0.54601	0.480015	2.82602	4.47313	3.17817	3.49841	7.83334	12.3989	8.80945	9.6971
footP_left_ie	footP	left	ie	I	Frame_49	0.642105	0.0986416	0.55799	0.488463	2.81901	4.54195	3.13281	3.50917	7.81389	12.5897	8.68372	9.72692
footP_left_ie	footP	left	ie	I	Frame_50	0.646778	0.0850082	0.574281	0.501695	2.81384	4.64665	3.08913	3.53996	7.79955	12.8798	8.56263	9.81228
footP_left_ie	footP	left	ie	I	Frame_51	0.657018	0.0770984	0.593569	0.520225	2.81037	4.79914	3.05929	3.59193	7.78994	13.3025	8.47993	9.95631
footP_left_ie	footP	left	ie	I	Frame_52	0.673291	0.0754033	0.613042	0.543402	2.8076	5.00161	3.05553	3.66142	7.78226	13.8638	8.46949	10.1489
footP_left_ie	footP	left	ie	I	Frame_53	0.694465	0.0796521	0.629581	0.570782	2.80357	5.24157	3.08693	3.73376	7.77109	14.5289	8.55653	10.3495
footP_left_ie	footP	left	ie	I	Frame_54	0.717401	0.0880587	0.640736	0.597064	2.79789	5.4964	3.15466	3.80879	7.75535	15.2352	8.74426	10.5574
footP_left_ie	footP	left	ie	I	Frame_55	0.738406	0.0983436	0.64525	0.61834	2.79354	5.73944	3.25314	3.88391	7.74331	15.9089	9.01724	10.7657
footP_left_ie	footP	left	ie	I	Frame_56	0.754923	0.109216	0.643131	0.632582	2.7947	5.94542	3.3724	3.95625	7.74652	16.4799	9.3478	10.9662
footP_left_ie	footP	left	ie	I	Frame_57	0.765714	0.120121	0.635492	0.639489	2.80732	6.09937	3.50165	4.02383	7.78151	16.9066	9.70608	11.1535
footP_left_ie	footP	left	ie	I	Frame_58	0.770794	0.130221	0.6245	0.640357	2.83499	6.19907	3.62863	4.08231	7.85819	17.1829	10.0581	11.3156
footP_left_ie	footP	left	ie	I	Frame_59	0.77109	0.138099	0.612758	0.638064	2.87521	6.24943	3.73962	4.11944	7.96966	17.3225	10.3657	11.4185
footP_left_ie	footP	left	ie	I	Frame_60	0.767876	0.142558	0.602361	0.635351	2.91954	6.25357	3.8212	4.12269	8.09256	17.334	10.5918	11.4275
footP_left_ie	footP	left	ie	I	Frame_61	0.762198	0.143266	0.594018	0.633176	2.95787	6.21239	3.86479	4.09171	8.19881	17.2199	10.7126	11.3417
footP_left_ie	footP	left	ie	I	Frame_62	0.755274	0.142726	0.588328	0.631838	2.98139	6.12663	3.86683	4.03803	8.264	16.9822	10.7183	11.1928
footP_left_ie	footP	left	ie	I	Frame_63	0.749442	0.137488	0.587685	0.632066	2.98309	6.03007	3.82672	3.97644	8.2687	16.7145	10.6071	11.0221
footP_left_ie	footP	left	ie	I	Frame_64	0.747905	0.128122	0.596275	0.635064	2.96243	5.95564	3.74894	3.91735	8.21144	16.5082	10.3915	10.8583
footP_left_ie	footP	left	ie	I	Frame_65	0.752743	0.115776	0.616581	0.640048	2.92356	5.92832	3.64061	3.86897	8.10369	16.4325	10.0913	10.7242
footP_left_ie	footP	left	ie	I	Frame_66	0.762618	0.103577	0.645812	0.645036	2.87577	5.94451	3.51275	3.83455	7.97123	16.4773	9.73686	10.6288
footP_left_ie	footP	left	ie	I	Frame_67	0.77369	0.0934955	0.676581	0.649324	2.82969	5.98178	3.38276	3.80729	7.84351	16.5807	9.37652	10.5533
footP_left_ie	footP	left	ie	I	Frame_68	0.782619	0.0868026	0.701725	0.652737	2.79095	6.00908	3.26927	3.77742	7.73613	16.6563	9.06195	10.4705
footP_left_ie	footP	left	ie	I	Frame_69	0.787343	0.0861425	0.717247	0.654521	2.76349	5.99829	3.18655	3.74096	7.66	16.6264	8.83267	10.3694
footP_left_ie	footP	left	ie	I	Frame_70	0.788101	0.0902192	0.723567	0.653543	2.74312	5.94458	3.1331	3.70193	7.60353	16.4775	8.68452	10.2612
footP_left_ie	footP	left	ie	I	Frame_71	0.787557	0.0966516	0.724615	0.649478	2.71418	5.85593	3.0902	3.66557	7.52331	16.2318	8.56559	10.1605
footP_left_ie	footP	left	ie	I	Frame_72	0.7878	0.103173	0.723915	0.642674	2.66908	5.74746	3.04446	3.63896	7.39831	15.9311	8.43882	10.0867
footP_left_ie	footP	left	ie	I	Frame_73	0.788021	0.107545	0.721952	0.633186	2.62151	5.63808	3.00238	3.63003	7.26646	15.628	8.32218	10.0619
footP_left_ie	footP	left	ie	I	Frame_74	0.786193	0.10868	0.717631	0.620186	2.58985	5.54012	2.97627	3.646	7.1787	15.3564	8.2498	10.1062
footP_left_ie	footP	left	ie	I	Frame_75	0.781821	0.111521	0.710695	0.602891	2.57761	5.44079	2.96817	3.68657	7.14476	15.0811	8.22733	10.2186
footP_left_ie	footP	left	ie	I	Frame_76	0.776054	0.117939	0.701924	0.59002	2.57449	5.32884	2.97018	3.70277	7.13611	14.7708	8.23291	10.2636
footP_left_ie	footP	left	ie	I	Frame_77	0.770066	0.127069	0.692114	0.579287	2.57004	5.2006	2.97395	3.69696	7.12379	14.4153	8.24336	10.2475
footP_left_ie	footP	left	ie	I	Frame_78	0.764269	0.138709	0.681622	0.56753	2.55971	5.0526	2.97477	3.67609	7.09516	14.0051	8.24565	10.1896
footP_left_ie	footP	left	ie	I	Frame_79	0.758302	0.151267	0.670583	0.555506	2.54429	4.89053	2.97032	3.63456	7.05242	13.5558	8.23332	10.0745
footP_left_ie	footP	left	ie	I	Frame_80	0.751341	0.162098	0.659183	0.544184	2.52917	4.73008	2.96099	3.5734	7.0105	13.1111	8.20743	9.90495
footP_left_ie	footP	left	ie	I	Frame_81	0.742317	0.168329	0.647472	0.535282	2.525	4.59495	2.95335	3.49909	6.99894	12.7365	8.18627	9.699
footP_left_ie	footP	left	ie	I	Frame_82	0.730837	0.167787	0.635796	0.531242	2.54183	4.51044	2.95673	3.42148	7.0456	12.5023	8.19563	9.48385
footP_left_ie	footP	left	ie	I	Frame_83	0.717735	0.160183	0.625068	0.53456	2.58383	4.49277	2.97791	3.3496	7.16201	12.4533	8.25434	9.28462
footP_left_ie	footP	left	ie	I	Frame_84	0.704429	0.147468	0.615927	0.558213	2.64998	4.54088	3.02078	3.24742	7.34537	12.5867	8.37317	9.00138
footP_left_ie	footP	left	ie	I	Frame_85	0.69223	0.138671	0.608096	0.584543	2.73396	4.62475	3.0851	3.17235	7.57814	12.8192	8.55145	8.79329
footP_left_ie	footP	left	ie	I	Frame_86	0.681308	0.131986	0.600341	0.606576	2.82716	4.72657	3.16599	3.1349	7.8365	13.1014	8.77569	8.68949
footP_left_ie	footP	left	ie	I	Frame_87	0.670647	0.127313	0.590877	0.620783	2.92292	4.82088	3.25771	3.13179	8.10192	13.3628	9.02992	8.68087
footP_left_ie	footP	left	ie	I	Frame_88	0.659169	0.127298	0.578456	0.626447	3.01399	4.87617	3.35191	3.15174	8.35434	13.5161	9.29103	8.73619
footP_left_ie	footP	left	ie	I	Frame_89	0.646763	0.13422	0.567278	0.624838	3.09152	4.87011	3.42171	3.18089	8.56926	13.4993	9.48449	8.81698
footP_left_ie	footP	left	ie	I	Frame_90	0.634431	0.149352	0.554647	0.617612	3.14666	4.79594	3.4731	3.20966	8.7221	13.2937	9.62694	8.89672
footP_left_ie	footP	left	ie	I	Frame_91	0.623628	0.172753	0.538861	0.606061	3.17358	4.66156	3.51282	3.23513	8.7967	12.9212	9.73704	8.96731
footP_left_ie	footP	left	ie	I	Frame_92	0.615912	0.202666	0.520316	0.591636	3.17557	4.49377	3.54882	3.25951	8.80222	12.4561	9.83681	9.0349
footP_left_ie	footP	left	ie	I	Frame_93	0.61286	0.235248	0.501854	0.576538	3.16217	4.33228	3.58699	3.28962	8.7651	12.0085	9.94263	9.11837
footP_left_ie	footP	left	ie	I	Frame_94	0.615677	0.264729	0.488213	0.565147	3.14627	4.22138	3.63072	3.32879	8.72103	11.7011	10.0639	9.22695
footP_left_ie	footP	left	ie	I	Frame_95	0.623277	0.285812	0.481949	0.56176	3.14064	4.18985	3.68292	3.37445	8.70541	11.6137	10.2085	9.3535
footP_left_ie	footP	left	ie	I	Frame_96	0.632036	0.297098	0.481082	0.566238	3.15328	4.23345	3.74463	3.42467	8.74045	11.7345	10.3796	9.49269
footP_left_ie	footP	left	ie	I	Frame_97	0.637327	0.301061	0.480446	0.575171	3.18366	4.31746	3.81052	3.47334	8.82465	11.9674	10.5622	9.6276
footP_left_ie	footP	left	ie	I	Frame_98	0.635827	0.300343	0.475777	0.579933	3.22602	4.40315	3.87053	3.53259	8.94206	12.2049	10.7286	9.79183
footP_left_ie	footP	left	ie	I	Frame_99	0.627055	0.295308	0.468039	0.577411	3.27095	4.46716	3.90653	3.59887	9.0666	12.3823	10.8283	9.97555
footP_left_ie	footP	left	ie	I	Frame_100	0.614217	0.285791	0.462753	0.569908	3.30312	4.50156	3.89798	3.6541	9.15578	12.4777	10.8046	10.1286
footP_left_ie	footP	left	ie	I	Frame_101	0.601656	0.272555	0.463965	0.561303	3.31272	4.51088	3.84284	3.6827	9.1824	12.5035	10.6518	10.2079
footP_left_ie	footP	left	ie	O	Stride_time	0.851247	0.208556	0.710021	0.781136	0.0460576	0.106391	0.0643059	0.0480383	0.127665	0.2949	0.178247	0.133155
footP_left_ie	footP	left	ie	O	Stride_length	0.191678	0.016952	0.191678	0.175509	0.0215412	0.0248341	0.0215412	0.0234687	0.059709	0.0688366	0.059709	0.0650518
footP_left_ie	footP	left	ie	O	Walking_speed	0.189694	0.0311528	0.189694	0.178623	0.0210399	0.0251557	0.0210399	0.0240176	0.0583197	0.0697281	0.0583197	0.0665733
footP_left_ie	footP	left	ie	O	Percentage_stance	0.704607	0.0914904	0.62211	0.646763	1.02607	1.77804	1.16054	1.03779	2.84412	4.92846	3.21685	2.87661
footP_left_ie	footP	left	ie	O	Max	0.880629	0.281323	0.850502	0.662227	3.48829	9.78639	3.90375	6.6212	9.66904	27.1265	10.8206	18.353
footP_left_ie	footP	left	ie	O	Min	0.840181	0.47204	0.78906	0.516103	2.84821	6.51979	3.27219	6.33788	7.89485	18.0719	9.07005	17.5677
footP_left_ie	footP	left	ie	O	ROM	0.670495	0.0198514	0.660084	0.686812	3.37248	5.84595	3.42534	3.1707	9.34802	16.2042	9.49456	8.78872
footP_left_ie	footP	left	ie	O	Mean	0.913077	0.344838	0.876037	0.632443	2.61331	8.39387	3.12084	6.23048	7.24373	23.2666	8.65052	17.27
footP_left_ie	footP	left	ie	O	Std	0.666074	0.0214241	0.646686	0.698435	1.11098	1.90399	1.14277	1.01645	3.07947	5.27758	3.1676	2.81746
footP_left_ie	footP	left	ie	O	MaxStance	0.882998	0.268892	0.858789	0.669894	3.56007	10.1636	3.91108	6.77798	9.868	28.172	10.841	18.7876
footP_left_ie	footP	left	ie	O	MinStance	0.871249	0.328007	0.821889	0.617889	3.32114	8.81944	3.90623	6.50607	9.20574	24.4462	10.8275	18.0339
footP_left_ie	footP	left	ie	O	ROMStance	0.48965	0.052637	0.45552	0.463763	2.54328	3.67782	2.62695	2.87194	7.04962	10.1944	7.28153	7.9606
footP_left_ie	footP	left	ie	O	MeanStance	0.897	0.285952	0.870969	0.667325	3.21438	9.61467	3.59772	6.45081	8.90982	26.6505	9.97237	17.8807
footP_left_ie	footP	left	ie	O	StdStance	0.485319	0.0687758	0.460957	0.448093	0.559464	0.820736	0.572552	0.644349	1.55076	2.27496	1.58703	1.78604
footP_left_ie	footP	left	ie	O	MaxSwing	0.876189	0.269368	0.850805	0.670565	3.57708	9.9391	3.92669	6.61115	9.91517	27.5498	10.8842	18.3252
footP_left_ie	footP	left	ie	O	MinSwing	0.831464	0.473189	0.7729	0.504796	2.94934	6.51882	3.42363	6.43194	8.17516	18.0693	9.48983	17.8284
footP_left_ie	footP	left	ie	O	ROMSwing	0.691643	0.0130948	0.682097	0.690791	3.22828	5.80767	3.27788	3.16018	8.94835	16.098	9.08581	8.75957
footP_left_ie	footP	left	ie	O	MeanSwing	0.886048	0.398939	0.838229	0.577909	2.74185	7.52517	3.26687	6.3501	7.60002	20.8587	9.05531	17.6016
footP_left_ie	footP	left	ie	O	StdSwing	0.654842	0.0196737	0.643533	0.641871	1.07289	1.82518	1.09033	1.07056	2.9739	5.05915	3.02223	2.96745
footP_left_ie	footP	left	ie	O	Frame_1	0.855435	0.351421	0.788194	0.592854	3.49811	8.48366	4.2342	6.56806	9.69627	23.5155	11.7366	18.2057
footP_left_ie	footP	left	ie	O	Frame_2	0.859215	0.345071	0.796492	0.600507	3.47305	8.57129	4.17564	6.57273	9.6268	23.7584	11.5743	18.2187
footP_left_ie	footP	left	ie	O	Frame_3	0.862712	0.339044	0.804997	0.607409	3.44637	8.64384	4.10739	6.57537	9.55286	23.9595	11.3851	18.226
footP_left_ie	footP	left	ie	O	Frame_4	0.866249	0.333257	0.813636	0.613748	3.41373	8.70351	4.0296	6.57288	9.46238	24.1249	11.1695	18.2191
footP_left_ie	footP	left	ie	O	Frame_5	0.869862	0.327716	0.823091	0.619757	3.37582	8.75453	3.93598	6.56161	9.35729	24.2663	10.91	18.1879
footP_left_ie	footP	left	ie	O	Frame_6	0.873422	0.322287	0.832252	0.625526	3.33559	8.80215	3.83991	6.54144	9.24578	24.3983	10.6437	18.1319
footP_left_ie	footP	left	ie	O	Frame_7	0.876771	0.316915	0.839805	0.631127	3.29684	8.85082	3.75895	6.51468	9.13836	24.5332	10.4193	18.0578
footP_left_ie	footP	left	ie	O	Frame_8	0.879729	0.311612	0.845583	0.636635	3.26349	8.90399	3.69784	6.48358	9.04593	24.6806	10.2499	17.9716
footP_left_ie	footP	left	ie	O	Frame_9	0.882192	0.306566	0.849682	0.64172	3.23794	8.96226	3.65752	6.45273	8.97511	24.8421	10.1381	17.8861
footP_left_ie	footP	left	ie	O	Frame_10	0.884144	0.30179	0.852453	0.646226	3.22085	9.02577	3.63476	6.42581	8.92774	25.0182	10.0751	17.8114
footP_left_ie	footP	left	ie	O	Frame_11	0.885613	0.297453	0.854211	0.649982	3.21175	9.09258	3.62589	6.40528	8.9025	25.2034	10.0505	17.7545
footP_left_ie	footP	left	ie	O	Frame_12	0.886683	0.293781	0.85527	0.652879	3.20883	9.15847	3.62642	6.39214	8.89444	25.386	10.0519	17.7181
footP_left_ie	footP	left	ie	O	Frame_13	0.887402	0.290896	0.855832	0.654845	3.21088	9.2203	3.63323	6.38648	8.90009	25.5574	10.0708	17.7024
footP_left_ie	footP	left	ie	O	Frame_14	0.887813	0.28884	0.856034	0.655942	3.21689	9.27418	3.64413	6.38754	8.91676	25.7067	10.101	17.7054
footP_left_ie	footP	left	ie	O	Frame_15	0.887989	0.287543	0.856016	0.656247	3.22559	9.31852	3.65709	6.39387	8.94089	25.8296	10.1369	17.7229
footP_left_ie	footP	left	ie	O	Frame_16	0.888029	0.286818	0.855955	0.656015	3.23577	9.3537	3.67006	6.40352	8.9691	25.9271	10.1729	17.7496
footP_left_ie	footP	left	ie	O	Frame_17	0.888016	0.286431	0.855975	0.65554	3.24693	9.38218	3.68226	6.41459	9.00003	26.0061	10.2067	17.7803
footP_left_ie	footP	left	ie	O	Frame_18	0.888024	0.285997	0.856166	0.655107	3.25894	9.41099	3.69355	6.42566	9.03331	26.0859	10.238	17.811
footP_left_ie	footP	left	ie	O	Frame_19	0.888121	0.285581	0.856602	0.65496	3.2717	9.43475	3.704	6.43574	9.0687	26.1518	10.267	17.839
footP_left_ie	footP	left	ie	O	Frame_20	0.888351	0.284725	0.857292	0.655308	3.28486	9.46621	3.71377	6.44436	9.10518	26.239	10.294	17.8629
footP_left_ie	footP	left	ie	O	Frame_21	0.888799	0.283456	0.8583	0.656292	3.29799	9.50468	3.72289	6.45127	9.14156	26.3456	10.3193	17.882
footP_left_ie	footP	left	ie	O	Frame_22	0.889479	0.281834	0.859607	0.657878	3.31049	9.55022	3.73114	6.45687	9.1762	26.4718	10.3422	17.8975
footP_left_ie	footP	left	ie	O	Frame_23	0.890282	0.279822	0.861084	0.660004	3.32194	9.60424	3.73792	6.46162	9.20795	26.6216	10.361	17.9107
footP_left_ie	footP	left	ie	O	Frame_24	0.891284	0.277677	0.862772	0.662542	3.33175	9.66293	3.74324	6.46571	9.23513	26.7843	10.3757	17.922
footP_left_ie	footP	left	ie	O	Frame_25	0.892378	0.275565	0.864541	0.665294	3.33978	9.72329	3.7469	6.46985	9.2574	26.9516	10.3859	17.9335
footP_left_ie	footP	left	ie	O	Frame_26	0.893499	0.273603	0.866319	0.668065	3.34616	9.78308	3.7489	6.47418	9.27507	27.1173	10.3914	17.9455
footP_left_ie	footP	left	ie	O	Frame_27	0.894566	0.271784	0.868015	0.670688	3.35126	9.84016	3.74956	6.47883	9.28923	27.2755	10.3933	17.9584
footP_left_ie	footP	left	ie	O	Frame_28	0.895519	0.270266	0.869559	0.673077	3.35554	9.89193	3.74931	6.4836	9.30109	27.419	10.3926	17.9716
footP_left_ie	footP	left	ie	O	Frame_29	0.896306	0.269037	0.870891	0.675024	3.35956	9.93622	3.74872	6.48901	9.31222	27.5418	10.3909	17.9866
footP_left_ie	footP	left	ie	O	Frame_30	0.896904	0.26805	0.872	0.676631	3.36373	9.97357	3.74804	6.49402	9.3238	27.6453	10.389	18.0005
footP_left_ie	footP	left	ie	O	Frame_31	0.897317	0.267333	0.872905	0.67784	3.36833	10.0025	3.74738	6.49874	9.33654	27.7256	10.3872	18.0136
footP_left_ie	footP	left	ie	O	Frame_32	0.897561	0.266752	0.873638	0.678748	3.37333	10.025	3.74656	6.50258	9.35038	27.7879	10.3849	18.0242
footP_left_ie	footP	left	ie	O	Frame_33	0.897668	0.266247	0.874264	0.679521	3.37879	10.042	3.74528	6.50607	9.36553	27.8349	10.3814	18.0339
footP_left_ie	footP	left	ie	O	Frame_34	0.897656	0.2658	0.874821	0.67984	3.3847	10.054	3.7433	6.50776	9.3819	27.8683	10.3759	18.0386
footP_left_ie	footP	left	ie	O	Frame_35	0.897562	0.265336	0.875366	0.680198	3.39085	10.063	3.7402	6.5087	9.39896	27.8932	10.3673	18.0412
footP_left_ie	footP	left	ie	O	Frame_36	0.8974	0.264853	0.875918	0.680483	3.39739	10.0698	3.73617	6.50869	9.4171	27.9121	10.3561	18.0412
footP_left_ie	footP	left	ie	O	Frame_37	0.897155	0.264395	0.876445	0.68074	3.40465	10.0748	3.73173	6.50798	9.43721	27.9258	10.3438	18.0392
footP_left_ie	footP	left	ie	O	Frame_38	0.89682	0.263948	0.876919	0.68094	3.41274	10.0788	3.72737	6.50699	9.45964	27.937	10.3317	18.0365
footP_left_ie	footP	left	ie	O	Frame_39	0.896404	0.263727	0.877302	0.681068	3.42136	10.0797	3.72345	6.50591	9.48353	27.9396	10.3209	18.0335
footP_left_ie	footP	left	ie	O	Frame_40	0.895895	0.263727	0.877536	0.681057	3.43028	10.0784	3.72047	6.50528	9.50825	27.9358	10.3126	18.0317
footP_left_ie	footP	left	ie	O	Frame_41	0.89527	0.264086	0.877558	0.680823	3.43938	10.0732	3.71885	6.50552	9.53346	27.9214	10.3081	18.0324
footP_left_ie	footP	left	ie	O	Frame_42	0.894523	0.264908	0.877334	0.680308	3.4482	10.0637	3.71857	6.50675	9.55793	27.8952	10.3073	18.0358
footP_left_ie	footP	left	ie	O	Frame_43	0.893663	0.266244	0.876845	0.679471	3.4561	10.0481	3.71936	6.50936	9.57982	27.8518	10.3096	18.043
footP_left_ie	footP	left	ie	O	Frame_44	0.892677	0.268255	0.876061	0.678256	3.46266	10.0251	3.72108	6.51334	9.59801	27.7882	10.3143	18.054
footP_left_ie	footP	left	ie	O	Frame_45	0.891597	0.27056	0.875012	0.676644	3.46747	10.0007	3.72329	6.5197	9.61135	27.7205	10.3204	18.0717
footP_left_ie	footP	left	ie	O	Frame_46	0.890471	0.27339	0.873753	0.674691	3.46995	9.97205	3.72538	6.52839	9.61822	27.6411	10.3262	18.0958
footP_left_ie	footP	left	ie	O	Frame_47	0.889378	0.27646	0.872376	0.672453	3.46957	9.94384	3.72667	6.54042	9.61715	27.5629	10.3298	18.1291
footP_left_ie	footP	left	ie	O	Frame_48	0.888389	0.279575	0.870983	0.669983	3.46628	9.92016	3.72678	6.5572	9.60802	27.4973	10.3301	18.1756
footP_left_ie	footP	left	ie	O	Frame_49	0.887603	0.282521	0.869718	0.667443	3.46016	9.90479	3.72531	6.57932	9.59108	27.4547	10.326	18.2369
footP_left_ie	footP	left	ie	O	Frame_50	0.887101	0.285057	0.868715	0.664973	3.45182	9.90218	3.72229	6.60751	9.56795	27.4474	10.3177	18.3151
footP_left_ie	footP	left	ie	O	Frame_51	0.886927	0.287023	0.868076	0.662773	3.44228	9.91454	3.71817	6.64134	9.54151	27.4817	10.3062	18.4089
footP_left_ie	footP	left	ie	O	Frame_52	0.887083	0.288337	0.867887	0.661051	3.43276	9.94205	3.7131	6.6791	9.51514	27.558	10.2922	18.5135
footP_left_ie	footP	left	ie	O	Frame_53	0.887589	0.289034	0.868213	0.659998	3.42386	9.98215	3.70722	6.71778	9.49046	27.6691	10.2759	18.6207
footP_left_ie	footP	left	ie	O	Frame_54	0.888394	0.289119	0.869039	0.659719	3.41616	10.0322	3.70054	6.75528	9.46911	27.8078	10.2574	18.7247
footP_left_ie	footP	left	ie	O	Frame_55	0.889425	0.28867	0.87024	0.660252	3.41042	10.0887	3.69446	6.79039	9.45321	27.9646	10.2405	18.822
footP_left_ie	footP	left	ie	O	Frame_56	0.890559	0.287759	0.871545	0.661446	3.40775	10.1493	3.69192	6.82399	9.4458	28.1324	10.2335	18.9151
footP_left_ie	footP	left	ie	O	Frame_57	0.891622	0.286203	0.872611	0.663186	3.40988	10.2147	3.69686	6.85723	9.45169	28.3137	10.2472	19.0073
footP_left_ie	footP	left	ie	O	Frame_58	0.892369	0.283907	0.87303	0.665356	3.41951	10.2852	3.71403	6.89139	9.47839	28.5092	10.2948	19.102
footP_left_ie	footP	left	ie	O	Frame_59	0.892526	0.280742	0.872407	0.667889	3.44012	10.3628	3.74831	6.92596	9.53553	28.7242	10.3898	19.1978
footP_left_ie	footP	left	ie	O	Frame_60	0.89182	0.27674	0.870502	0.670793	3.47492	10.4448	3.80193	6.95789	9.63198	28.9516	10.5384	19.2863
footP_left_ie	footP	left	ie	O	Frame_61	0.890013	0.2721	0.867565	0.673966	3.52622	10.5254	3.86938	6.98268	9.7742	29.1749	10.7254	19.355
footP_left_ie	footP	left	ie	O	Frame_62	0.886984	0.267223	0.864706	0.677118	3.59387	10.5947	3.93216	6.9967	9.96169	29.367	10.8994	19.3939
footP_left_ie	footP	left	ie	O	Frame_63	0.882746	0.262828	0.860248	0.679747	3.67381	10.6374	4.01081	6.9973	10.1833	29.4853	11.1174	19.3955
footP_left_ie	footP	left	ie	O	Frame_64	0.87745	0.259711	0.854418	0.682047	3.75932	10.638	4.09738	6.97685	10.4203	29.487	11.3574	19.3388
footP_left_ie	footP	left	ie	O	Frame_65	0.871332	0.258709	0.847481	0.682213	3.84233	10.5839	4.18333	6.95269	10.6504	29.3369	11.5956	19.2719
footP_left_ie	footP	left	ie	O	Frame_66	0.864632	0.260541	0.840027	0.679834	3.9158	10.4673	4.25682	6.92901	10.854	29.014	11.7993	19.2062
footP_left_ie	footP	left	ie	O	Frame_67	0.857667	0.265621	0.834198	0.674834	3.97315	10.2886	4.28822	6.90852	11.013	28.5184	11.8863	19.1494
footP_left_ie	footP	left	ie	O	Frame_68	0.850752	0.274073	0.828634	0.667507	4.01019	10.0547	4.29707	6.89202	11.1157	27.8702	11.9109	19.1037
footP_left_ie	footP	left	ie	O	Frame_69	0.844287	0.285807	0.823556	0.658347	4.02294	9.77721	4.28237	6.87848	11.151	27.101	11.8701	19.0662
footP_left_ie	footP	left	ie	O	Frame_70	0.83873	0.300505	0.819093	0.647988	4.0079	9.46818	4.2449	6.86549	11.1093	26.2444	11.7663	19.0302
footP_left_ie	footP	left	ie	O	Frame_71	0.834447	0.317707	0.815165	0.636941	3.9637	9.14099	4.18818	6.85101	10.9868	25.3375	11.609	18.99
footP_left_ie	footP	left	ie	O	Frame_72	0.831607	0.336831	0.811535	0.625537	3.89156	8.80642	4.11696	6.83408	10.7868	24.4101	11.4116	18.9431
footP_left_ie	footP	left	ie	O	Frame_73	0.830187	0.357016	0.807892	0.613879	3.79631	8.47665	4.03784	6.81446	10.5228	23.4961	11.1923	18.8887
footP_left_ie	footP	left	ie	O	Frame_74	0.829999	0.377257	0.803855	0.601971	3.68477	8.16206	3.95798	6.79363	10.2137	22.6241	10.971	18.831
footP_left_ie	footP	left	ie	O	Frame_75	0.83066	0.396324	0.799233	0.589833	3.56637	7.87386	3.88324	6.77263	9.88548	21.8252	10.7638	18.7728
footP_left_ie	footP	left	ie	O	Frame_76	0.831715	0.413002	0.794044	0.57766	3.45089	7.62198	3.81765	6.75241	9.56538	21.1271	10.582	18.7167
footP_left_ie	footP	left	ie	O	Frame_77	0.832873	0.426109	0.788685	0.56597	3.34565	7.41545	3.76203	6.73275	9.27366	20.5546	10.4278	18.6622
footP_left_ie	footP	left	ie	O	Frame_78	0.834079	0.434977	0.783787	0.555759	3.25446	7.25871	3.71508	6.71209	9.02089	20.1201	10.2977	18.605
footP_left_ie	footP	left	ie	O	Frame_79	0.835381	0.439373	0.779986	0.546213	3.17902	7.15302	3.67517	6.69366	8.81179	19.8272	10.1871	18.5539
footP_left_ie	footP	left	ie	O	Frame_80	0.836798	0.439882	0.777624	0.538644	3.1196	7.09335	3.64149	6.67455	8.6471	19.6618	10.0937	18.5009
footP_left_ie	footP	left	ie	O	Frame_81	0.838108	0.437292	0.776723	0.532465	3.07776	7.07133	3.61447	6.65672	8.53111	19.6007	10.0188	18.4515
footP_left_ie	footP	left	ie	O	Frame_82	0.839048	0.432689	0.777024	0.527456	3.05493	7.07815	3.59568	6.6415	8.46783	19.6196	9.96673	18.4093
footP_left_ie	footP	left	ie	O	Frame_83	0.839206	0.426966	0.781546	0.523341	3.05425	7.10683	3.56	6.63095	8.46595	19.6991	9.86782	18.3801
footP_left_ie	footP	left	ie	O	Frame_84	0.838173	0.420794	0.784509	0.520203	3.07961	7.15251	3.55374	6.62681	8.53624	19.8257	9.85045	18.3686
footP_left_ie	footP	left	ie	O	Frame_85	0.835763	0.414486	0.785377	0.518177	3.13321	7.21453	3.58172	6.62898	8.6848	19.9977	9.92803	18.3746
footP_left_ie	footP	left	ie	O	Frame_86	0.832034	0.408358	0.784018	0.517496	3.21513	7.29149	3.64582	6.63735	8.91187	20.211	10.1057	18.3978
footP_left_ie	footP	left	ie	O	Frame_87	0.827174	0.402435	0.7805	0.518309	3.32246	7.38331	3.74431	6.64999	9.2094	20.4655	10.3787	18.4328
footP_left_ie	footP	left	ie	O	Frame_88	0.821646	0.397033	0.775253	0.520472	3.44716	7.48364	3.8696	6.66419	9.55503	20.7436	10.726	18.4722
footP_left_ie	footP	left	ie	O	Frame_89	0.816244	0.39244	0.769027	0.52524	3.57604	7.58446	4.00925	6.66646	9.91229	21.023	11.1131	18.4785
footP_left_ie	footP	left	ie	O	Frame_90	0.811657	0.388884	0.763382	0.531327	3.69479	7.67627	4.14132	6.65804	10.2414	21.2775	11.4791	18.4551
footP_left_ie	footP	left	ie	O	Frame_91	0.808355	0.386442	0.759108	0.53733	3.79153	7.75068	4.25086	6.64346	10.5096	21.4838	11.7828	18.4147
footP_left_ie	footP	left	ie	O	Frame_92	0.806895	0.384804	0.75578	0.543153	3.85514	7.80501	4.33545	6.62158	10.6859	21.6344	12.0173	18.3541
footP_left_ie	footP	left	ie	O	Frame_93	0.807866	0.383762	0.753984	0.548478	3.87793	7.84036	4.38813	6.59428	10.7491	21.7324	12.1633	18.2784
footP_left_ie	footP	left	ie	O	Frame_94	0.811434	0.38266	0.754109	0.553714	3.86021	7.86648	4.40809	6.56303	10.6999	21.8048	12.2186	18.1918
footP_left_ie	footP	left	ie	O	Frame_95	0.817443	0.380863	0.756356	0.559584	3.80848	7.89545	4.39977	6.52895	10.5566	21.8851	12.1955	18.0973
footP_left_ie	footP	left	ie	O	Frame_96	0.825418	0.378002	0.760457	0.566234	3.73241	7.9377	4.37201	6.4956	10.3457	22.0022	12.1186	18.0049
footP_left_ie	footP	left	ie	O	Frame_97	0.834701	0.373898	0.766213	0.574229	3.64412	7.99954	4.33379	6.46377	10.101	22.1736	12.0127	17.9167
footP_left_ie	footP	left	ie	O	Frame_98	0.84414	0.368438	0.773058	0.583465	3.55667	8.08322	4.29174	6.43565	9.85858	22.4055	11.8961	17.8387
footP_left_ie	footP	left	ie	O	Frame_99	0.852812	0.361829	0.781747	0.593565	3.48048	8.18417	4.23821	6.41289	9.6474	22.6854	11.7477	17.7756
footP_left_ie	footP	left	ie	O	Frame_100	0.860152	0.354474	0.791019	0.60377	3.42047	8.29336	4.18129	6.39758	9.48105	22.988	11.5899	17.7332
footP_left_ie	footP	left	ie	O	Frame_101	0.865987	0.346805	0.80023	0.61348	3.37732	8.40154	4.12347	6.38958	9.36145	23.2879	11.4297	17.711
footP_right_ie	footP	right	ie	I	Stride_time	0.860241	0.248265	0.706551	0.689142	0.0451964	0.106389	0.0654908	0.0562963	0.125278	0.294896	0.181531	0.156045
footP_right_ie	footP	right	ie	I	Stride_length	0.937295	0.100822	0.877224	0.8835	0.0516965	0.191847	0.0723382	0.0706226	0.143295	0.531772	0.200511	0.195756
footP_right_ie	footP	right	ie	I	Walking_speed	0.897792	0.247934	0.733218	0.779325	0.0712338	0.19444	0.115086	0.0979488	0.19745	0.53896	0.319002	0.2715
footP_right_ie	footP	right	ie	I	Percentage_stance	0.623474	0.0683411	0.573727	0.567738	2.02838	3.18836	2.15822	2.15328	5.62237	8.83768	5.98227	5.96859
footP_right_ie	footP	right	ie	I	Max	0.650284	0.150969	0.519521	0.604221	2.45044	3.94502	2.87226	2.85289	6.79227	10.935	7.96149	7.90781
footP_right_ie	footP	right	ie	I	Min	0.427904	0.259115	0.285901	0.279277	2.20067	2.75626	2.45866	2.73593	6.09994	7.63997	6.81506	7.58361
footP_right_ie	footP	right	ie	I	ROM	0.667231	0.196705	0.526136	0.567519	3.1363	5.27607	3.74259	4.0828	8.69338	14.6245	10.3739	11.3169
footP_right_ie	footP	right	ie	I	Mean	0.436999	0.20987	0.293217	0.372944	1.55542	1.89175	1.74276	1.72146	4.31141	5.24367	4.83067	4.77163
footP_right_ie	footP	right	ie	I	Std	0.670177	0.278065	0.505215	0.572268	0.938631	1.46189	1.14964	1.1848	2.60175	4.05214	3.18665	3.28408
footP_right_ie	footP	right	ie	I	MaxStance	0.595991	0.183172	0.480852	0.527627	2.60512	3.79688	2.9531	2.99089	7.22102	10.5244	8.18557	8.29033
footP_right_ie	footP	right	ie	I	MinStance	0.574786	0.231631	0.439311	0.41339	2.47221	3.28116	2.83885	2.74421	6.85262	9.09492	7.8689	7.60655
footP_right_ie	footP	right	ie	I	ROMStance	0.58923	0.329121	0.42103	0.430212	3.01824	4.10798	3.58329	3.72629	8.36614	11.3867	9.93238	10.3288
footP_right_ie	footP	right	ie	I	MeanStance	0.550429	0.0930309	0.466526	0.531572	2.14927	3.03786	2.34126	2.28133	5.95747	8.42053	6.48963	6.32352
footP_right_ie	footP	right	ie	I	StdStance	0.660288	0.422149	0.455657	0.388708	0.967407	1.30835	1.22459	1.31484	2.68152	3.62657	3.39438	3.64454
footP_right_ie	footP	right	ie	I	MaxSwing	0.680697	0.221406	0.614932	0.565741	2.86794	4.66574	3.14946	3.54007	7.94952	12.9328	8.72987	9.81256
footP_right_ie	footP	right	ie	I	MinSwing	0.372813	0.214903	0.198386	0.283787	2.38793	2.99051	2.69964	2.92153	6.619	8.28928	7.48301	8.09806
footP_right_ie	footP	right	ie	I	ROMSwing	0.66268	0.179879	0.586067	0.579551	3.34608	5.41287	3.70664	4.09233	9.27485	15.0037	10.2743	11.3434
footP_right_ie	footP	right	ie	I	MeanSwing	0.614421	0.216818	0.498288	0.483126	1.89999	2.9495	2.16731	2.35696	5.26649	8.1756	6.00748	6.53316
footP_right_ie	footP	right	ie	I	StdSwing	0.671326	0.218084	0.547142	0.615805	1.13464	1.81703	1.33185	1.34517	3.14505	5.03655	3.6917	3.72863
footP_right_ie	footP	right	ie	I	Frame_1	0.549416	0.43494	0.38343	0.289637	3.04201	3.27982	3.55847	3.72748	8.43201	9.0912	9.86358	10.332
footP_right_ie	footP	right	ie	I	Frame_2	0.568955	0.41798	0.404961	0.312996	2.97278	3.33138	3.49281	3.65597	8.24013	9.23412	9.68156	10.1338
footP_right_ie	footP	right	ie	I	Frame_3	0.591286	0.392575	0.433143	0.343946	2.91263	3.42814	3.43015	3.59645	8.0734	9.50231	9.50788	9.96885
footP_right_ie	footP	right	ie	I	Frame_4	0.611728	0.36622	0.46	0.376385	2.8639	3.53167	3.37743	3.54718	7.93833	9.7893	9.36177	9.83229
footP_right_ie	footP	right	ie	I	Frame_5	0.628204	0.345184	0.479985	0.404975	2.82114	3.60783	3.33641	3.50337	7.8198	10.0004	9.24807	9.71085
footP_right_ie	footP	right	ie	I	Frame_6	0.640455	0.331771	0.492162	0.427631	2.77939	3.6418	3.30321	3.45901	7.70408	10.0946	9.15602	9.58787
footP_right_ie	footP	right	ie	I	Frame_7	0.648689	0.323873	0.498593	0.44516	2.74067	3.64433	3.2742	3.41125	7.59674	10.1016	9.07563	9.45549
footP_right_ie	footP	right	ie	I	Frame_8	0.654788	0.316469	0.503837	0.460705	2.70706	3.64321	3.24539	3.3605	7.50357	10.0985	8.99576	9.31482
footP_right_ie	footP	right	ie	I	Frame_9	0.661063	0.305017	0.512056	0.477639	2.67921	3.66477	3.21464	3.30949	7.42639	10.1582	8.91052	9.17344
footP_right_ie	footP	right	ie	I	Frame_10	0.669081	0.288171	0.525435	0.497098	2.65543	3.71913	3.17996	3.26136	7.36048	10.3089	8.8144	9.04002
footP_right_ie	footP	right	ie	I	Frame_11	0.678465	0.267417	0.542814	0.51791	2.63297	3.79822	3.13963	3.21625	7.29822	10.5281	8.7026	8.915
footP_right_ie	footP	right	ie	I	Frame_12	0.687666	0.245605	0.560931	0.538018	2.60973	3.88447	3.09423	3.17219	7.2338	10.7672	8.57676	8.79286
footP_right_ie	footP	right	ie	I	Frame_13	0.694737	0.224901	0.576468	0.555323	2.58704	3.96191	3.04726	3.12826	7.1709	10.9818	8.44656	8.67109
footP_right_ie	footP	right	ie	I	Frame_14	0.698354	0.206369	0.587348	0.568561	2.5681	4.02134	3.00369	3.08539	7.11841	11.1466	8.32581	8.55225
footP_right_ie	footP	right	ie	I	Frame_15	0.69817	0.190311	0.592905	0.57726	2.55465	4.0592	2.96687	3.04485	7.08113	11.2515	8.22375	8.43989
footP_right_ie	footP	right	ie	I	Frame_16	0.694542	0.176146	0.593665	0.581628	2.54687	4.07703	2.93747	3.00707	7.05958	11.301	8.14226	8.33517
footP_right_ie	footP	right	ie	I	Frame_17	0.688323	0.162889	0.59099	0.582459	2.54313	4.0788	2.91328	2.97138	7.04919	11.3058	8.0752	8.23625
footP_right_ie	footP	right	ie	I	Frame_18	0.680689	0.149567	0.586729	0.580823	2.54095	4.07016	2.89073	2.93739	7.04316	11.2819	8.01269	8.14202
footP_right_ie	footP	right	ie	I	Frame_19	0.672568	0.135514	0.582604	0.577806	2.53919	4.05686	2.86687	2.90516	7.03828	11.245	7.94657	8.05269
footP_right_ie	footP	right	ie	I	Frame_20	0.664287	0.120494	0.579562	0.574181	2.53876	4.04459	2.84112	2.87614	7.03709	11.211	7.87517	7.97224
footP_right_ie	footP	right	ie	I	Frame_21	0.655367	0.105126	0.577244	0.570226	2.54217	4.03588	2.8156	2.85201	7.04652	11.1869	7.80444	7.90536
footP_right_ie	footP	right	ie	I	Frame_22	0.644992	0.0903494	0.574553	0.56588	2.55147	4.0294	2.79315	2.83382	7.07231	11.1689	7.74221	7.85494
footP_right_ie	footP	right	ie	I	Frame_23	0.632588	0.077074	0.570349	0.560926	2.56654	4.0212	2.77543	2.82137	7.11409	11.1462	7.69309	7.82044
footP_right_ie	footP	right	ie	I	Frame_24	0.618105	0.066204	0.563728	0.555015	2.58522	4.00658	2.76315	2.8142	7.16586	11.1057	7.65906	7.80055
footP_right_ie	footP	right	ie	I	Frame_25	0.601857	0.0583171	0.554122	0.547806	2.60479	3.98258	2.75652	2.81184	7.22011	11.0392	7.64068	7.79401
footP_right_ie	footP	right	ie	I	Frame_26	0.584258	0.0536761	0.541467	0.539058	2.62336	3.94858	2.75505	2.8139	7.27157	10.9449	7.63662	7.79974
footP_right_ie	footP	right	ie	I	Frame_27	0.565681	0.0521636	0.526146	0.52863	2.64035	3.90642	2.75791	2.8199	7.31869	10.828	7.64453	7.81636
footP_right_ie	footP	right	ie	I	Frame_28	0.546368	0.0534429	0.508679	0.516401	2.65603	3.85854	2.76417	2.82932	7.36215	10.6953	7.66188	7.84248
footP_right_ie	footP	right	ie	I	Frame_29	0.526719	0.0571356	0.489707	0.50231	2.6706	3.80711	2.77306	2.84209	7.40253	10.5528	7.68653	7.87787
footP_right_ie	footP	right	ie	I	Frame_30	0.507159	0.0628732	0.469579	0.48649	2.68436	3.75409	2.78482	2.85819	7.44065	10.4058	7.71912	7.92249
footP_right_ie	footP	right	ie	I	Frame_31	0.488163	0.0702628	0.448494	0.469356	2.69762	3.701	2.80021	2.87714	7.47742	10.2587	7.76178	7.97503
footP_right_ie	footP	right	ie	I	Frame_32	0.469917	0.0787968	0.426399	0.451619	2.71141	3.64967	2.82051	2.89828	7.51564	10.1164	7.81806	8.03362
footP_right_ie	footP	right	ie	I	Frame_33	0.45258	0.0879257	0.403484	0.434288	2.72658	3.60243	2.84622	2.92073	7.55769	9.98543	7.88933	8.09586
footP_right_ie	footP	right	ie	I	Frame_34	0.436399	0.0970304	0.380414	0.418631	2.74386	3.56224	2.87691	2.94354	7.60559	9.87402	7.97439	8.15906
footP_right_ie	footP	right	ie	I	Frame_35	0.422137	0.105514	0.358641	0.40604	2.76307	3.53164	2.91091	2.96539	7.65883	9.78921	8.06864	8.21963
footP_right_ie	footP	right	ie	I	Frame_36	0.411047	0.112923	0.340166	0.397774	2.78263	3.51213	2.94532	2.98468	7.71306	9.73513	8.16401	8.2731
footP_right_ie	footP	right	ie	I	Frame_37	0.404391	0.11907	0.32685	0.394509	2.80026	3.50349	2.97696	2.99975	7.76191	9.71117	8.25171	8.3149
footP_right_ie	footP	right	ie	I	Frame_38	0.403014	0.124025	0.319772	0.396202	2.81338	3.50434	3.00312	3.00949	7.79828	9.71353	8.32423	8.34187
footP_right_ie	footP	right	ie	I	Frame_39	0.406798	0.128179	0.318629	0.401968	2.81974	3.51162	3.02204	3.01322	7.81592	9.73372	8.37666	8.35223
footP_right_ie	footP	right	ie	I	Frame_40	0.414603	0.132215	0.321755	0.410253	2.8186	3.52111	3.0339	3.01124	7.81276	9.76003	8.40954	8.34674
footP_right_ie	footP	right	ie	I	Frame_41	0.424738	0.136976	0.326833	0.419196	2.81058	3.52833	3.04036	3.00498	7.79054	9.78004	8.42744	8.32938
footP_right_ie	footP	right	ie	I	Frame_42	0.435462	0.143372	0.331622	0.427208	2.79743	3.52883	3.04386	2.99637	7.75409	9.78141	8.43714	8.30552
footP_right_ie	footP	right	ie	I	Frame_43	0.445507	0.152033	0.334556	0.43329	2.78119	3.51928	3.04677	2.98686	7.70908	9.75494	8.4452	8.27916
footP_right_ie	footP	right	ie	I	Frame_44	0.454561	0.163338	0.335176	0.437177	2.76349	3.49783	3.05097	2.97671	7.66	9.6955	8.45687	8.25103
footP_right_ie	footP	right	ie	I	Frame_45	0.463262	0.177541	0.334007	0.439252	2.74481	3.46439	3.0575	2.96527	7.60823	9.60281	8.47495	8.21931
footP_right_ie	footP	right	ie	I	Frame_46	0.473133	0.194651	0.332632	0.44044	2.7241	3.42049	3.06588	2.95104	7.55083	9.48111	8.49819	8.17986
footP_right_ie	footP	right	ie	I	Frame_47	0.486313	0.213875	0.333701	0.442407	2.70001	3.37112	3.07503	2.93198	7.48404	9.34428	8.52356	8.12705
footP_right_ie	footP	right	ie	I	Frame_48	0.505196	0.233702	0.34083	0.447774	2.67178	3.32678	3.08378	2.90824	7.4058	9.22136	8.5478	8.06124
footP_right_ie	footP	right	ie	I	Frame_49	0.531841	0.251328	0.358061	0.460451	2.64114	3.30518	3.09272	2.88187	7.32085	9.1615	8.57258	7.98815
footP_right_ie	footP	right	ie	I	Frame_50	0.566815	0.26306	0.388221	0.484662	2.61269	3.32975	3.10491	2.85728	7.24202	9.22961	8.60638	7.91999
footP_right_ie	footP	right	ie	I	Frame_51	0.608775	0.266252	0.430617	0.521993	2.5927	3.42548	3.12781	2.8403	7.18659	9.49495	8.66986	7.8729
footP_right_ie	footP	right	ie	I	Frame_52	0.653377	0.260544	0.480708	0.568792	2.58539	3.60487	3.16449	2.83678	7.16634	9.99218	8.77152	7.86316
footP_right_ie	footP	right	ie	I	Frame_53	0.695969	0.248741	0.532807	0.618888	2.59059	3.86449	3.21135	2.84674	7.18074	10.7118	8.9014	7.89076
footP_right_ie	footP	right	ie	I	Frame_54	0.733374	0.233832	0.583274	0.659644	2.60445	4.18581	3.25604	2.89349	7.21916	11.6025	9.02528	8.02034
footP_right_ie	footP	right	ie	I	Frame_55	0.764725	0.218052	0.63046	0.698557	2.62001	4.54376	3.28356	2.92885	7.26229	12.5947	9.10157	8.11835
footP_right_ie	footP	right	ie	I	Frame_56	0.789836	0.202461	0.672978	0.723324	2.63274	4.91104	3.2841	2.99928	7.29757	13.6127	9.10306	8.31358
footP_right_ie	footP	right	ie	I	Frame_57	0.80837	0.188317	0.70866	0.737692	2.64409	5.25725	3.26021	3.08732	7.32904	14.5724	9.03683	8.55763
footP_right_ie	footP	right	ie	I	Frame_58	0.819849	0.176711	0.735532	0.74107	2.65927	5.55148	3.22204	3.19539	7.37112	15.3879	8.93104	8.85716
footP_right_ie	footP	right	ie	I	Frame_59	0.823935	0.16817	0.758113	0.735576	2.68507	5.76727	3.1472	3.30781	7.44262	15.9861	8.7236	9.16877
footP_right_ie	footP	right	ie	I	Frame_60	0.820749	0.163958	0.773799	0.724185	2.72586	5.8862	3.0621	3.40267	7.5557	16.3157	8.48772	9.43171
footP_right_ie	footP	right	ie	I	Frame_61	0.811344	0.163706	0.780517	0.705569	2.78084	5.91705	2.99944	3.49184	7.70809	16.4012	8.31403	9.67888
footP_right_ie	footP	right	ie	I	Frame_62	0.7979	0.167838	0.776101	0.682173	2.84404	5.88482	2.99349	3.57265	7.88327	16.3119	8.29754	9.90287
footP_right_ie	footP	right	ie	I	Frame_63	0.783927	0.17563	0.759875	0.658562	2.90169	5.81945	3.05893	3.63562	8.04307	16.1307	8.47892	10.0774
footP_right_ie	footP	right	ie	I	Frame_64	0.773509	0.184095	0.735849	0.640571	2.93535	5.74781	3.17001	3.66627	8.13638	15.9321	8.78682	10.1624
footP_right_ie	footP	right	ie	I	Frame_65	0.769754	0.190886	0.711973	0.633208	2.93096	5.68692	3.27816	3.65353	8.12421	15.7633	9.0866	10.1271
footP_right_ie	footP	right	ie	I	Frame_66	0.773489	0.192369	0.696967	0.638742	2.88862	5.65837	3.3411	3.59751	8.00684	15.6842	9.26107	9.9718
footP_right_ie	footP	right	ie	I	Frame_67	0.783068	0.185886	0.701702	0.655672	2.82043	5.67366	3.30734	3.50873	7.81785	15.7266	9.16749	9.72572
footP_right_ie	footP	right	ie	I	Frame_68	0.795052	0.172895	0.719632	0.679163	2.74522	5.72129	3.21084	3.40531	7.60935	15.8586	8.9	9.43903
footP_right_ie	footP	right	ie	I	Frame_69	0.805555	0.157044	0.73962	0.703077	2.68282	5.77771	3.10454	3.30771	7.43639	16.015	8.60533	9.16849
footP_right_ie	footP	right	ie	I	Frame_70	0.812369	0.142047	0.756247	0.722754	2.64277	5.82264	3.01219	3.23211	7.32539	16.1395	8.34938	8.95895
footP_right_ie	footP	right	ie	I	Frame_71	0.815466	0.130364	0.77469	0.736277	2.62094	5.84437	2.89607	3.18579	7.26488	16.1998	8.0275	8.83056
footP_right_ie	footP	right	ie	I	Frame_72	0.815491	0.122975	0.784958	0.743913	2.6082	5.83505	2.81575	3.16464	7.22957	16.1739	7.80486	8.77194
footP_right_ie	footP	right	ie	I	Frame_73	0.8122	0.120115	0.784929	0.746321	2.60206	5.78786	2.78458	3.16088	7.21254	16.0431	7.71847	8.76151
footP_right_ie	footP	right	ie	I	Frame_74	0.804356	0.121832	0.773319	0.74353	2.60723	5.69838	2.80643	3.16962	7.22686	15.7951	7.77901	8.78574
footP_right_ie	footP	right	ie	I	Frame_75	0.790896	0.127718	0.749937	0.735118	2.62771	5.56722	2.87356	3.18794	7.28363	15.4315	7.96511	8.83653
footP_right_ie	footP	right	ie	I	Frame_76	0.771466	0.136664	0.715696	0.720868	2.66282	5.40193	2.97	3.21245	7.38095	14.9734	8.23243	8.90445
footP_right_ie	footP	right	ie	I	Frame_77	0.747027	0.147174	0.673007	0.700912	2.70507	5.21355	3.07546	3.2392	7.49807	14.4512	8.52475	8.97861
footP_right_ie	footP	right	ie	I	Frame_78	0.719488	0.157473	0.625558	0.675682	2.74437	5.01639	3.17073	3.26506	7.60701	13.9047	8.78882	9.05029
footP_right_ie	footP	right	ie	I	Frame_79	0.690837	0.166295	0.57771	0.645729	2.77477	4.82326	3.24293	3.28937	7.69126	13.3694	8.98895	9.11767
footP_right_ie	footP	right	ie	I	Frame_80	0.662607	0.172715	0.533409	0.612194	2.79659	4.64613	3.28874	3.31253	7.75176	12.8784	9.11592	9.18186
footP_right_ie	footP	right	ie	I	Frame_81	0.636159	0.175862	0.499768	0.576487	2.81319	4.49565	3.29859	3.33584	7.79775	12.4613	9.14323	9.24647
footP_right_ie	footP	right	ie	I	Frame_82	0.612781	0.174862	0.478802	0.540559	2.83003	4.38162	3.28332	3.36111	7.84444	12.1452	9.10091	9.31651
footP_right_ie	footP	right	ie	I	Frame_83	0.593871	0.169419	0.466384	0.506908	2.85166	4.31013	3.26874	3.38991	7.90441	11.9471	9.0605	9.39634
footP_right_ie	footP	right	ie	I	Frame_84	0.58062	0.160718	0.462276	0.478094	2.88009	4.27907	3.26123	3.42247	7.9832	11.861	9.03968	9.4866
footP_right_ie	footP	right	ie	I	Frame_85	0.573382	0.151986	0.468448	0.456072	2.9134	4.27611	3.25202	3.45685	8.07554	11.8528	9.01415	9.58189
footP_right_ie	footP	right	ie	I	Frame_86	0.571149	0.148017	0.478423	0.441205	2.94919	4.28173	3.25243	3.49078	8.17473	11.8684	9.01528	9.67594
footP_right_ie	footP	right	ie	I	Frame_87	0.572224	0.153133	0.482335	0.431586	2.98278	4.27363	3.28124	3.52287	8.26785	11.8459	9.09513	9.76489
footP_right_ie	footP	right	ie	I	Frame_88	0.575094	0.169573	0.47697	0.424109	3.01109	4.23783	3.34072	3.55484	8.34631	11.7467	9.26001	9.8535
footP_right_ie	footP	right	ie	I	Frame_89	0.57917	0.196702	0.463486	0.416463	3.03202	4.17115	3.42349	3.58664	8.40433	11.5618	9.48943	9.94165
footP_right_ie	footP	right	ie	I	Frame_90	0.584907	0.231541	0.447699	0.407772	3.04205	4.08132	3.50899	3.61728	8.43214	11.3128	9.72642	10.0266
footP_right_ie	footP	right	ie	I	Frame_91	0.592715	0.269423	0.436654	0.39838	3.03822	3.98297	3.5732	3.64506	8.42152	11.0402	9.90442	10.1036
footP_right_ie	footP	right	ie	I	Frame_92	0.601502	0.305361	0.42728	0.388639	3.02171	3.88942	3.62251	3.66945	8.37574	10.7809	10.0411	10.1712
footP_right_ie	footP	right	ie	I	Frame_93	0.608453	0.335557	0.419052	0.387568	2.99743	3.80708	3.65112	3.66479	8.30845	10.5527	10.1204	10.1583
footP_right_ie	footP	right	ie	I	Frame_94	0.609895	0.354465	0.408996	0.382644	2.975	3.74618	3.66178	3.67022	8.24629	10.3839	10.1499	10.1733
footP_right_ie	footP	right	ie	I	Frame_95	0.603124	0.364799	0.394171	0.373255	2.96496	3.69729	3.66325	3.68908	8.21846	10.2484	10.154	10.2256
footP_right_ie	footP	right	ie	I	Frame_96	0.587938	0.366007	0.375178	0.358705	2.97482	3.66534	3.66317	3.72553	8.24577	10.1598	10.1538	10.3266
footP_right_ie	footP	right	ie	I	Frame_97	0.568305	0.359712	0.356686	0.340133	3.00004	3.65215	3.66227	3.77613	8.3157	10.1233	10.1513	10.4669
footP_right_ie	footP	right	ie	I	Frame_98	0.550793	0.349265	0.343744	0.320554	3.02504	3.65323	3.65633	3.8287	8.38499	10.1262	10.1348	10.6126
footP_right_ie	footP	right	ie	I	Frame_99	0.540661	0.338039	0.34075	0.302736	3.03393	3.66138	3.63467	3.86884	8.40964	10.1488	10.0748	10.7239
footP_right_ie	footP	right	ie	I	Frame_100	0.539096	0.328078	0.348238	0.287408	3.02246	3.67582	3.59418	3.89766	8.37782	10.1888	9.96255	10.8038
footP_right_ie	footP	right	ie	I	Frame_101	0.545518	0.318572	0.366562	0.277524	2.99759	3.70978	3.53888	3.92397	8.3089	10.283	9.80928	10.8767
footP_right_ie	footP	right	ie	O	Stride_time	0.861459	0.204295	0.722964	0.774088	0.0430102	0.104368	0.0608206	0.0487947	0.119218	0.289294	0.168586	0.135252
footP_right_ie	footP	right	ie	O	Stride_length	0.180355	0.0133064	0.180355	0.181745	0.0223886	0.0253269	0.0223886	0.0229302	0.0620582	0.0702027	0.0620582	0.0635592
footP_right_ie	footP	right	ie	O	Walking_speed	0.178178	0.0174054	0.178178	0.153701	0.0223516	0.0257065	0.0223516	0.0237476	0.0619555	0.0712548	0.0619555	0.0658249
footP_right_ie	footP	right	ie	O	Percentage_stance	0.698137	0.110616	0.606572	0.663794	1.08661	1.83927	1.24051	1.04507	3.01193	5.09821	3.43852	2.89678
footP_right_ie	footP	right	ie	O	Max	0.836724	0.103888	0.809721	0.835664	3.54148	8.67918	3.82313	3.7447	9.81649	24.0574	10.5972	10.3798
footP_right_ie	footP	right	ie	O	Min	0.813282	0.165627	0.730469	0.833168	3.19998	7.14725	3.84467	3.22911	8.86989	19.8112	10.6569	8.95063
footP_right_ie	footP	right	ie	O	ROM	0.683405	0.0671011	0.674635	0.693496	3.098	5.45206	3.14061	3.24705	8.58721	15.1123	8.70533	9.00036
footP_right_ie	footP	right	ie	O	Mean	0.871926	0.122287	0.816247	0.879395	2.82631	7.72043	3.38538	2.85216	7.83414	21.3999	9.3838	7.90577
footP_right_ie	footP	right	ie	O	Std	0.67487	0.0649506	0.675715	0.688375	0.976848	1.70341	0.975578	1.01852	2.70768	4.72162	2.70416	2.8232
footP_right_ie	footP	right	ie	O	MaxStance	0.828381	0.101306	0.790386	0.833944	3.62727	8.62654	4.00874	3.72762	10.0543	23.9116	11.1117	10.3324
footP_right_ie	footP	right	ie	O	MinStance	0.827985	0.137161	0.766918	0.857569	3.36011	7.77963	3.91133	3.15718	9.31374	21.564	10.8417	8.75126
footP_right_ie	footP	right	ie	O	ROMStance	0.49548	0.113638	0.515407	0.518066	2.51572	3.41788	2.46554	2.5275	6.97322	9.47389	6.83413	7.00587
footP_right_ie	footP	right	ie	O	MeanStance	0.84932	0.104961	0.808309	0.855989	3.23207	8.1658	3.64547	3.2635	8.95885	22.6344	10.1047	9.04596
footP_right_ie	footP	right	ie	O	StdStance	0.585326	0.118332	0.574981	0.631464	0.582515	0.883005	0.589736	0.585939	1.61465	2.44757	1.63467	1.62414
footP_right_ie	footP	right	ie	O	MaxSwing	0.819784	0.105474	0.781578	0.838532	3.84178	8.95019	4.22945	3.83399	10.6489	24.8087	11.7234	10.6273
footP_right_ie	footP	right	ie	O	MinSwing	0.809362	0.146013	0.744479	0.826412	3.33463	7.45644	3.86061	3.37429	9.24311	20.6682	10.7011	9.35305
footP_right_ie	footP	right	ie	O	ROMSwing	0.668301	0.0350251	0.646622	0.678022	3.22671	5.58366	3.33049	3.31509	8.94398	15.4771	9.23164	9.18897
footP_right_ie	footP	right	ie	O	MeanSwing	0.833267	0.143069	0.783882	0.851091	3.27469	7.78474	3.72824	3.2436	9.07697	21.5782	10.3342	8.99081
footP_right_ie	footP	right	ie	O	StdSwing	0.664257	0.0264968	0.644413	0.672368	1.11969	1.94484	1.1523	1.16033	3.10361	5.39083	3.19402	3.21627
footP_right_ie	footP	right	ie	O	Frame_1	0.84532	0.138248	0.784309	0.829868	3.13987	7.74158	3.70776	3.49385	8.70328	21.4586	10.2774	9.68445
footP_right_ie	footP	right	ie	O	Frame_2	0.846132	0.13499	0.792294	0.832381	3.1326	7.74784	3.63962	3.46748	8.68313	21.4759	10.0885	9.61135
footP_right_ie	footP	right	ie	O	Frame_3	0.844808	0.131806	0.797319	0.832647	3.14311	7.7452	3.59196	3.46004	8.71226	21.4686	9.95639	9.59075
footP_right_ie	footP	right	ie	O	Frame_4	0.841872	0.129039	0.799665	0.831154	3.16377	7.72876	3.56106	3.46386	8.76952	21.423	9.87075	9.60134
footP_right_ie	footP	right	ie	O	Frame_5	0.838016	0.126846	0.799927	0.82862	3.18692	7.69878	3.54184	3.47063	8.83369	21.3399	9.81748	9.6201
footP_right_ie	footP	right	ie	O	Frame_6	0.833869	0.12502	0.798829	0.825842	3.20781	7.65989	3.52993	3.47346	8.89159	21.2321	9.78446	9.62794
footP_right_ie	footP	right	ie	O	Frame_7	0.829968	0.12339	0.797007	0.823475	3.22435	7.61963	3.52303	3.46904	8.93744	21.1205	9.76535	9.61568
footP_right_ie	footP	right	ie	O	Frame_8	0.826646	0.121732	0.794951	0.821819	3.23715	7.5864	3.52067	3.45883	8.97293	21.0284	9.7588	9.58738
footP_right_ie	footP	right	ie	O	Frame_9	0.824082	0.119918	0.793003	0.820968	3.24767	7.56632	3.52289	3.44561	9.00209	20.9728	9.76494	9.55075
footP_right_ie	footP	right	ie	O	Frame_10	0.822316	0.118044	0.791307	0.820793	3.25703	7.56132	3.52982	3.43231	9.02804	20.9589	9.78415	9.51387
footP_right_ie	footP	right	ie	O	Frame_11	0.821281	0.116241	0.789847	0.821008	3.26587	7.57088	3.54144	3.42205	9.05252	20.9854	9.81638	9.48544
footP_right_ie	footP	right	ie	O	Frame_12	0.820838	0.114726	0.78857	0.821345	3.2742	7.59113	3.55685	3.41628	9.07561	21.0415	9.85907	9.46944
footP_right_ie	footP	right	ie	O	Frame_13	0.820874	0.113591	0.787442	0.821722	3.28121	7.61786	3.57431	3.41412	9.09504	21.1156	9.90748	9.46345
footP_right_ie	footP	right	ie	O	Frame_14	0.821309	0.112943	0.786534	0.821995	3.2863	7.64722	3.59187	3.41563	9.10917	21.197	9.95616	9.46764
footP_right_ie	footP	right	ie	O	Frame_15	0.822066	0.112709	0.785948	0.822195	3.28932	7.67681	3.60775	3.41947	9.11754	21.279	10.0002	9.47829
footP_right_ie	footP	right	ie	O	Frame_16	0.823046	0.112743	0.785779	0.822441	3.29058	7.70513	3.62054	3.42389	9.12103	21.3575	10.0356	9.49055
footP_right_ie	footP	right	ie	O	Frame_17	0.824176	0.112881	0.786077	0.822815	3.29092	7.73185	3.63001	3.42769	9.12198	21.4316	10.0619	9.50107
footP_right_ie	footP	right	ie	O	Frame_18	0.825355	0.112922	0.786844	0.823349	3.29146	7.76009	3.63629	3.43088	9.12346	21.5099	10.0793	9.5099
footP_right_ie	footP	right	ie	O	Frame_19	0.826499	0.112951	0.788051	0.824067	3.29344	7.78429	3.64012	3.43354	9.12896	21.577	10.0899	9.51728
footP_right_ie	footP	right	ie	O	Frame_20	0.827563	0.1127	0.78964	0.824955	3.29793	7.81286	3.64256	3.43625	9.1414	21.6561	10.0967	9.5248
footP_right_ie	footP	right	ie	O	Frame_21	0.828557	0.112199	0.791552	0.82599	3.30545	7.8455	3.64476	3.43976	9.16224	21.7466	10.1028	9.53453
footP_right_ie	footP	right	ie	O	Frame_22	0.829527	0.111422	0.793763	0.82716	3.31615	7.88378	3.64745	3.44463	9.19191	21.8527	10.1102	9.54802
footP_right_ie	footP	right	ie	O	Frame_23	0.830547	0.110357	0.796256	0.828474	3.3297	7.92949	3.65109	3.45097	9.22944	21.9794	10.1203	9.56561
footP_right_ie	footP	right	ie	O	Frame_24	0.831708	0.109032	0.799014	0.829954	3.34529	7.98363	3.65582	3.45873	9.27267	22.1295	10.1334	9.58711
footP_right_ie	footP	right	ie	O	Frame_25	0.833083	0.107505	0.802011	0.831645	3.36193	8.04589	3.6615	3.46723	9.31879	22.3021	10.1492	9.61066
footP_right_ie	footP	right	ie	O	Frame_26	0.834726	0.105791	0.805231	0.833585	3.37856	8.11634	3.66766	3.47561	9.36489	22.4974	10.1662	9.6339
footP_right_ie	footP	right	ie	O	Frame_27	0.836656	0.103916	0.808616	0.835785	3.39418	8.19406	3.67397	3.48303	9.40818	22.7128	10.1837	9.65446
footP_right_ie	footP	right	ie	O	Frame_28	0.838864	0.101899	0.812092	0.838243	3.40786	8.27751	3.68008	3.48889	9.4461	22.9441	10.2007	9.6707
footP_right_ie	footP	right	ie	O	Frame_29	0.841304	0.0997506	0.81557	0.840933	3.41899	8.36482	3.68578	3.4925	9.47696	23.1861	10.2165	9.68072
footP_right_ie	footP	right	ie	O	Frame_30	0.843879	0.0974926	0.818921	0.84378	3.42754	8.45451	3.69136	3.49385	9.50066	23.4347	10.2319	9.68447
footP_right_ie	footP	right	ie	O	Frame_31	0.846483	0.0951663	0.822019	0.846698	3.4338	8.54405	3.69729	3.49315	9.518	23.6829	10.2484	9.68251
footP_right_ie	footP	right	ie	O	Frame_32	0.848987	0.0928299	0.824741	0.849582	3.4385	8.63186	3.70426	3.49089	9.53105	23.9263	10.2677	9.67626
footP_right_ie	footP	right	ie	O	Frame_33	0.851252	0.090569	0.826964	0.852317	3.44258	8.71562	3.71301	3.48785	9.54234	24.1585	10.2919	9.66781
footP_right_ie	footP	right	ie	O	Frame_34	0.853175	0.088472	0.828616	0.854796	3.44715	8.79377	3.72431	3.48496	9.55502	24.3751	10.3233	9.65981
footP_right_ie	footP	right	ie	O	Frame_35	0.854674	0.0866383	0.829645	0.856921	3.45324	8.8646	3.7388	3.4831	9.57189	24.5714	10.3634	9.65465
footP_right_ie	footP	right	ie	O	Frame_36	0.85567	0.0851334	0.829988	0.85863	3.46147	8.92729	3.75684	3.48293	9.59472	24.7452	10.4134	9.65418
footP_right_ie	footP	right	ie	O	Frame_37	0.856193	0.0840166	0.8297	0.859919	3.472	8.98058	3.77831	3.48449	9.62389	24.8929	10.4729	9.6585
footP_right_ie	footP	right	ie	O	Frame_38	0.85627	0.0833217	0.828809	0.860789	3.4844	9.024	3.80273	3.48779	9.65827	25.0132	10.5406	9.66765
footP_right_ie	footP	right	ie	O	Frame_39	0.85594	0.083081	0.827373	0.861267	3.49811	9.05401	3.82928	3.49242	9.69627	25.0964	10.6142	9.68048
footP_right_ie	footP	right	ie	O	Frame_40	0.855283	0.0831944	0.825483	0.86143	3.51203	9.07734	3.85672	3.49732	9.73485	25.1611	10.6903	9.69407
footP_right_ie	footP	right	ie	O	Frame_41	0.854393	0.0837003	0.823242	0.861352	3.52466	9.08623	3.88344	3.50139	9.76987	25.1857	10.7643	9.70536
footP_right_ie	footP	right	ie	O	Frame_42	0.853377	0.0845441	0.820766	0.861135	3.53442	9.08254	3.90775	3.50327	9.79691	25.1755	10.8317	9.71057
footP_right_ie	footP	right	ie	O	Frame_43	0.852327	0.0856769	0.818177	0.86087	3.53985	9.06589	3.9279	3.50164	9.81198	25.1294	10.8876	9.70606
footP_right_ie	footP	right	ie	O	Frame_44	0.851321	0.0870969	0.815564	0.860654	3.53979	9.0359	3.94254	3.49532	9.81181	25.0462	10.9282	9.68854
footP_right_ie	footP	right	ie	O	Frame_45	0.850417	0.0887773	0.813016	0.86056	3.53349	8.99293	3.95062	3.48351	9.79433	24.9271	10.9506	9.65579
footP_right_ie	footP	right	ie	O	Frame_46	0.849642	0.0906973	0.81057	0.860637	3.52088	8.93765	3.95196	3.46593	9.75939	24.7739	10.9543	9.60706
footP_right_ie	footP	right	ie	O	Frame_47	0.84899	0.0928298	0.808222	0.860908	3.50268	8.87165	3.94727	3.4428	9.70892	24.591	10.9413	9.54294
footP_right_ie	footP	right	ie	O	Frame_48	0.848429	0.0951529	0.805914	0.861366	3.48032	8.79747	3.93829	3.41516	9.64695	24.3853	10.9164	9.46635
footP_right_ie	footP	right	ie	O	Frame_49	0.847878	0.0976324	0.803517	0.861961	3.45601	8.71862	3.92772	3.38474	9.57956	24.1668	10.8871	9.38201
footP_right_ie	footP	right	ie	O	Frame_50	0.847282	0.100217	0.800904	0.862668	3.43244	8.63961	3.91913	3.35325	9.51425	23.9478	10.8633	9.29475
footP_right_ie	footP	right	ie	O	Frame_51	0.846549	0.102892	0.797882	0.863323	3.41252	8.56528	3.91644	3.32439	9.45902	23.7417	10.8558	9.21475
footP_right_ie	footP	right	ie	O	Frame_52	0.845576	0.105643	0.79423	0.863797	3.39929	8.50068	3.92394	3.30108	9.42235	23.5627	10.8766	9.15012
footP_right_ie	footP	right	ie	O	Frame_53	0.844236	0.108435	0.789728	0.863862	3.3959	8.45058	3.94558	3.28768	9.41294	23.4238	10.9366	9.11299
footP_right_ie	footP	right	ie	O	Frame_54	0.842371	0.111183	0.784155	0.863275	3.40531	8.41896	3.98483	3.28863	9.43905	23.3362	11.0454	9.11561
footP_right_ie	footP	right	ie	O	Frame_55	0.839834	0.113759	0.77735	0.861775	3.43006	8.40935	4.04416	3.30809	9.50765	23.3095	11.2099	9.16955
footP_right_ie	footP	right	ie	O	Frame_56	0.836501	0.115981	0.769358	0.859238	3.47201	8.4236	4.12375	3.34846	9.62393	23.349	11.4305	9.28147
footP_right_ie	footP	right	ie	O	Frame_57	0.832359	0.117597	0.762454	0.855717	3.53185	8.46301	4.20423	3.40974	9.78979	23.4583	11.6535	9.45132
footP_right_ie	footP	right	ie	O	Frame_58	0.827519	0.118305	0.755783	0.85155	3.60882	8.52877	4.2942	3.48845	10.0031	23.6405	11.9029	9.6695
footP_right_ie	footP	right	ie	O	Frame_59	0.82224	0.117847	0.749721	0.847274	3.70088	8.62179	4.39136	3.57857	10.2583	23.8984	12.1722	9.91929
footP_right_ie	footP	right	ie	O	Frame_60	0.816932	0.116077	0.744923	0.843537	3.80468	8.74171	4.49105	3.67234	10.546	24.2308	12.4486	10.1792
footP_right_ie	footP	right	ie	O	Frame_61	0.812013	0.113057	0.741887	0.840832	3.91616	8.88611	4.58882	3.76287	10.855	24.631	12.7196	10.4301
footP_right_ie	footP	right	ie	O	Frame_62	0.807809	0.109082	0.740789	0.83933	4.03158	9.04995	4.68205	3.84567	11.175	25.0852	12.978	10.6597
footP_right_ie	footP	right	ie	O	Frame_63	0.804472	0.104715	0.741395	0.838733	4.14761	9.22473	4.76994	3.92089	11.4966	25.5697	13.2216	10.8682
footP_right_ie	footP	right	ie	O	Frame_64	0.801933	0.100668	0.743161	0.838316	4.26096	9.40059	4.85213	3.99395	11.8108	26.0571	13.4494	11.0707
footP_right_ie	footP	right	ie	O	Frame_65	0.799996	0.0976199	0.745465	0.837182	4.36883	9.56705	4.92856	4.07285	12.1098	26.5185	13.6613	11.2894
footP_right_ie	footP	right	ie	O	Frame_66	0.798441	0.0959568	0.747809	0.834662	4.46879	9.71706	4.99866	4.16479	12.3868	26.9343	13.8556	11.5442
footP_right_ie	footP	right	ie	O	Frame_67	0.797098	0.095752	0.749884	0.830384	4.55825	9.84578	5.06087	4.27348	12.6348	27.2911	14.028	11.8455
footP_right_ie	footP	right	ie	O	Frame_68	0.795852	0.0967593	0.751607	0.824498	4.63459	9.95085	5.11221	4.39566	12.8464	27.5823	14.1703	12.1842
footP_right_ie	footP	right	ie	O	Frame_69	0.794598	0.0984591	0.754228	0.817569	4.6956	10.0311	5.13635	4.52191	13.0155	27.8047	14.2372	12.5341
footP_right_ie	footP	right	ie	O	Frame_70	0.793416	0.100418	0.759982	0.810396	4.73759	10.0813	5.10659	4.63895	13.1319	27.9439	14.1548	12.8585
footP_right_ie	footP	right	ie	O	Frame_71	0.792408	0.102298	0.765456	0.803802	4.75568	10.0965	5.05499	4.73207	13.1821	27.986	14.0117	13.1166
footP_right_ie	footP	right	ie	O	Frame_72	0.791744	0.103971	0.770417	0.798551	4.74495	10.0683	4.98198	4.78702	13.1523	27.908	13.8094	13.2689
footP_right_ie	footP	right	ie	O	Frame_73	0.791599	0.105505	0.77473	0.795129	4.70148	9.98869	4.88806	4.79379	13.0318	27.6872	13.549	13.2877
footP_right_ie	footP	right	ie	O	Frame_74	0.791989	0.107139	0.778002	0.793643	4.62471	9.85294	4.77767	4.74924	12.819	27.311	13.243	13.1642
footP_right_ie	footP	right	ie	O	Frame_75	0.792837	0.109143	0.779911	0.793898	4.51875	9.66316	4.65759	4.65708	12.5253	26.7849	12.9102	12.9088
footP_right_ie	footP	right	ie	O	Frame_76	0.793832	0.111622	0.780025	0.795527	4.39233	9.42982	4.53702	4.52682	12.1749	26.1381	12.576	12.5477
footP_right_ie	footP	right	ie	O	Frame_77	0.794625	0.114657	0.778045	0.79785	4.25728	9.17023	4.42579	4.37485	11.8006	25.4186	12.2677	12.1265
footP_right_ie	footP	right	ie	O	Frame_78	0.794969	0.118173	0.773878	0.800164	4.1249	8.90461	4.33187	4.21902	11.4336	24.6823	12.0073	11.6945
footP_right_ie	footP	right	ie	O	Frame_79	0.794922	0.121937	0.767826	0.801949	4.00314	8.65408	4.25939	4.07479	11.0961	23.9879	11.8064	11.2947
footP_right_ie	footP	right	ie	O	Frame_80	0.794704	0.125567	0.760637	0.802971	3.89734	8.43629	4.20831	3.95298	10.8029	23.3842	11.6648	10.9571
footP_right_ie	footP	right	ie	O	Frame_81	0.794666	0.128647	0.753272	0.803165	3.80985	8.26354	4.17626	3.8604	10.5604	22.9054	11.576	10.7005
footP_right_ie	footP	right	ie	O	Frame_82	0.79514	0.130769	0.746707	0.802697	3.73998	8.14134	4.15866	3.79873	10.3667	22.5666	11.5272	10.5295
footP_right_ie	footP	right	ie	O	Frame_83	0.796317	0.131728	0.741653	0.801928	3.68576	8.06719	4.15099	3.76544	10.2164	22.3611	11.5059	10.4373
footP_right_ie	footP	right	ie	O	Frame_84	0.798024	0.131617	0.738316	0.801176	3.64619	8.03396	4.15028	3.75564	10.1067	22.269	11.504	10.4101
footP_right_ie	footP	right	ie	O	Frame_85	0.799904	0.130683	0.73656	0.800677	3.62061	8.03149	4.15435	3.76325	10.0358	22.2621	11.5153	10.4312
footP_right_ie	footP	right	ie	O	Frame_86	0.801539	0.129506	0.735856	0.800651	3.60816	8.04664	4.16265	3.78078	10.0013	22.3042	11.5383	10.4798
footP_right_ie	footP	right	ie	O	Frame_87	0.802641	0.128666	0.735647	0.801055	3.60671	8.0682	4.17422	3.80301	9.99729	22.3639	11.5703	10.5414
footP_right_ie	footP	right	ie	O	Frame_88	0.803244	0.128694	0.735535	0.801854	3.61171	8.08669	4.18729	3.82477	10.0111	22.4152	11.6066	10.6017
footP_right_ie	footP	right	ie	O	Frame_89	0.803482	0.129872	0.735294	0.802954	3.61802	8.09501	4.19906	3.84202	10.0286	22.4382	11.6392	10.6495
footP_right_ie	footP	right	ie	O	Frame_90	0.803777	0.132205	0.735045	0.804223	3.61934	8.08916	4.20573	3.85185	10.0323	22.422	11.6577	10.6768
footP_right_ie	footP	right	ie	O	Frame_91	0.804565	0.135448	0.735033	0.805644	3.61008	8.06786	4.20351	3.85121	10.0066	22.363	11.6515	10.675
footP_right_ie	footP	right	ie	O	Frame_92	0.806263	0.138985	0.73577	0.807438	3.58651	8.03409	4.18849	3.83662	9.94129	22.2694	11.6099	10.6346
footP_right_ie	footP	right	ie	O	Frame_93	0.809118	0.142269	0.737763	0.809844	3.54787	7.99079	4.15846	3.80554	9.83419	22.1493	11.5267	10.5484
footP_right_ie	footP	right	ie	O	Frame_94	0.813106	0.144823	0.741514	0.813071	3.49664	7.94228	4.11217	3.7571	9.69218	22.0149	11.3983	10.4141
footP_right_ie	footP	right	ie	O	Frame_95	0.817929	0.146174	0.747183	0.817133	3.43786	7.89366	4.05109	3.69377	9.52927	21.8801	11.229	10.2386
footP_right_ie	footP	right	ie	O	Frame_96	0.82318	0.145782	0.754694	0.821948	3.37731	7.85097	3.97796	3.62011	9.36143	21.7618	11.0263	10.0344
footP_right_ie	footP	right	ie	O	Frame_97	0.828431	0.143479	0.76363	0.827195	3.32029	7.81764	3.89721	3.54311	9.20337	21.6694	10.8025	9.82101
footP_right_ie	footP	right	ie	O	Frame_98	0.833175	0.139277	0.773257	0.832224	3.27245	7.79775	3.81513	3.47263	9.07077	21.6143	10.575	9.62565
footP_right_ie	footP	right	ie	O	Frame_99	0.837014	0.133402	0.782667	0.836255	3.2376	7.79273	3.73862	3.41907	8.97416	21.6003	10.3629	9.47717
footP_right_ie	footP	right	ie	O	Frame_100	0.839614	0.126448	0.790927	0.838638	3.21842	7.8007	3.67459	3.39017	8.92102	21.6224	10.1854	9.39707
footP_right_ie	footP	right	ie	O	Frame_101	0.84078	0.119252	0.797264	0.838916	3.21549	7.81699	3.62838	3.3894	8.91288	21.6676	10.0574	9.39493
hip_left_aa	hip	left	aa	I	Stride_time	0.853518	0.281786	0.681259	0.700315	0.0458647	0.103068	0.067656	0.054574	0.127131	0.28569	0.187533	0.151271
hip_left_aa	hip	left	aa	I	Stride_length	0.938734	0.104796	0.869241	0.911896	0.0522461	0.194337	0.0763275	0.0625005	0.144819	0.538675	0.211569	0.173243
hip_left_aa	hip	left	aa	I	Walking_speed	0.89709	0.275289	0.708202	0.791624	0.074089	0.192053	0.124757	0.0964122	0.205364	0.532344	0.34581	0.267241
hip_left_aa	hip	left	aa	I	Percentage_stance	0.635107	0.22677	0.525875	0.571002	2.25777	3.134	2.57361	2.18869	6.25821	8.687	7.13368	6.06675
hip_left_aa	hip	left	aa	I	Max	0.896042	0.511938	0.689071	0.537408	1.53155	3.31484	2.64871	3.02491	4.24524	9.18826	7.34185	8.38462
hip_left_aa	hip	left	aa	I	Min	0.934551	0.564556	0.667495	0.594856	1.46565	4.36136	3.30353	4.32279	4.06258	12.0891	9.15693	11.9822
hip_left_aa	hip	left	aa	I	ROM	0.818579	0.505155	0.420519	0.634575	1.84773	4.00825	3.30228	3.52666	5.12165	11.1103	9.15346	9.77541
hip_left_aa	hip	left	aa	I	Mean	0.944907	0.58333	0.709101	0.564594	1.06058	3.11518	2.43706	3.16325	2.93979	8.63484	6.7552	8.76808
hip_left_aa	hip	left	aa	I	Std	0.77935	0.478448	0.442076	0.636092	0.612664	1.31162	0.974222	1.15597	1.69822	3.63564	2.70041	3.20419
hip_left_aa	hip	left	aa	I	MaxStance	0.882118	0.495093	0.695107	0.535451	1.60901	3.33049	2.58766	3.03853	4.45994	9.23166	7.17263	8.42237
hip_left_aa	hip	left	aa	I	MinStance	0.889814	0.528359	0.620557	0.581453	2.12674	4.83166	3.94662	4.48691	5.89503	13.3927	10.9395	12.4371
hip_left_aa	hip	left	aa	I	ROMStance	0.782277	0.452919	0.43042	0.580161	2.30063	4.45055	3.72111	3.73985	6.37703	12.3363	10.3144	10.3663
hip_left_aa	hip	left	aa	I	MeanStance	0.912873	0.537729	0.673483	0.593587	1.38786	3.2454	2.68673	2.95659	3.84696	8.99578	7.44723	8.19526
hip_left_aa	hip	left	aa	I	StdStance	0.80139	0.477655	0.481483	0.51342	0.671014	1.33682	1.08421	1.20125	1.85996	3.70548	3.00527	3.32969
hip_left_aa	hip	left	aa	I	MaxSwing	0.892601	0.425486	0.651272	0.669234	1.82906	4.16608	3.29587	2.88699	5.06989	11.5478	9.1357	8.00233
hip_left_aa	hip	left	aa	I	MinSwing	0.930688	0.563013	0.665025	0.594082	1.5067	4.37603	3.31229	4.34057	4.17636	12.1297	9.1812	12.0314
hip_left_aa	hip	left	aa	I	ROMSwing	0.784051	0.420024	0.499612	0.597857	2.01053	4.12135	3.06047	3.35855	5.5729	11.4238	8.48319	9.30943
hip_left_aa	hip	left	aa	I	MeanSwing	0.937363	0.587807	0.697111	0.574029	1.21608	3.61191	2.67416	3.83549	3.37079	10.0117	7.41239	10.6314
hip_left_aa	hip	left	aa	I	StdSwing	0.821666	0.381275	0.558354	0.619363	0.615918	1.34509	0.969266	1.01645	1.70724	3.7284	2.68667	2.81747
hip_left_aa	hip	left	aa	I	Frame_1	0.843001	0.731401	0.551315	0.341876	2.26099	3.61589	3.82227	5.52025	6.26716	10.0227	10.5948	15.3014
hip_left_aa	hip	left	aa	I	Frame_2	0.836721	0.741685	0.564387	0.327086	2.23671	3.45071	3.65338	5.47982	6.19984	9.56489	10.1267	15.1893
hip_left_aa	hip	left	aa	I	Frame_3	0.833966	0.752794	0.58425	0.310783	2.19515	3.30282	3.47361	5.47267	6.08464	9.15494	9.62837	15.1695
hip_left_aa	hip	left	aa	I	Frame_4	0.834893	0.764638	0.611	0.293917	2.14154	3.17804	3.28714	5.50793	5.93604	8.80907	9.11149	15.2672
hip_left_aa	hip	left	aa	I	Frame_5	0.838571	0.775533	0.641379	0.279113	2.08412	3.08729	3.10635	5.58116	5.77689	8.55753	8.61037	15.4702
hip_left_aa	hip	left	aa	I	Frame_6	0.843916	0.782246	0.668936	0.270054	2.02832	3.04731	2.95402	5.6704	5.62222	8.4467	8.18813	15.7176
hip_left_aa	hip	left	aa	I	Frame_7	0.850201	0.781707	0.69136	0.269303	1.97562	3.0694	2.83579	5.73987	5.47613	8.50794	7.86041	15.9101
hip_left_aa	hip	left	aa	I	Frame_8	0.85656	0.774859	0.708179	0.275506	1.92748	3.13431	2.74924	5.7633	5.3427	8.68786	7.6205	15.9751
hip_left_aa	hip	left	aa	I	Frame_9	0.861634	0.765366	0.715434	0.285533	1.88704	3.20153	2.70618	5.72571	5.2306	8.87418	7.50115	15.8709
hip_left_aa	hip	left	aa	I	Frame_10	0.864661	0.75613	0.713683	0.295281	1.85428	3.2396	2.69704	5.62759	5.13979	8.97971	7.4758	15.5989
hip_left_aa	hip	left	aa	I	Frame_11	0.866065	0.748952	0.707019	0.301216	1.82542	3.23427	2.69983	5.48599	5.05982	8.96495	7.48354	15.2064
hip_left_aa	hip	left	aa	I	Frame_12	0.867197	0.744137	0.701445	0.301462	1.7957	3.19167	2.69242	5.32558	4.97743	8.84686	7.46299	14.7618
hip_left_aa	hip	left	aa	I	Frame_13	0.868949	0.741166	0.701061	0.296354	1.76775	3.12861	2.66987	5.16957	4.89994	8.67206	7.40052	14.3293
hip_left_aa	hip	left	aa	I	Frame_14	0.871179	0.739762	0.705558	0.2878	1.74929	3.06082	2.64465	5.03447	4.84879	8.48417	7.33061	13.9548
hip_left_aa	hip	left	aa	I	Frame_15	0.8734	0.740244	0.710463	0.278511	1.7436	2.99501	2.63683	4.92402	4.83301	8.30174	7.30892	13.6487
hip_left_aa	hip	left	aa	I	Frame_16	0.875859	0.741558	0.714978	0.271711	1.74127	2.93811	2.63845	4.82881	4.82657	8.14404	7.31342	13.3848
hip_left_aa	hip	left	aa	I	Frame_17	0.878779	0.740792	0.71383	0.27092	1.73119	2.90442	2.65991	4.73556	4.79861	8.05064	7.37291	13.1263
hip_left_aa	hip	left	aa	I	Frame_18	0.881803	0.733801	0.708522	0.278301	1.71046	2.91203	2.68604	4.63429	4.74116	8.07173	7.44533	12.8456
hip_left_aa	hip	left	aa	I	Frame_19	0.884179	0.718344	0.700255	0.295451	1.68646	2.96863	2.71304	4.51965	4.67462	8.22861	7.52018	12.5278
hip_left_aa	hip	left	aa	I	Frame_20	0.88538	0.693479	0.69604	0.322838	1.6686	3.07167	2.71725	4.38712	4.62512	8.51425	7.53182	12.1605
hip_left_aa	hip	left	aa	I	Frame_21	0.885576	0.661543	0.692015	0.358747	1.66101	3.20346	2.72508	4.23839	4.60408	8.87955	7.55353	11.7482
hip_left_aa	hip	left	aa	I	Frame_22	0.885318	0.625989	0.688105	0.400305	1.66215	3.34367	2.74111	4.07726	4.60725	9.26817	7.59798	11.3016
hip_left_aa	hip	left	aa	I	Frame_23	0.885114	0.591462	0.684548	0.44358	1.66763	3.47175	2.76333	3.91261	4.62243	9.62321	7.65955	10.8452
hip_left_aa	hip	left	aa	I	Frame_24	0.885074	0.561922	0.681579	0.483298	1.67441	3.5738	2.78711	3.76044	4.64123	9.90606	7.72547	10.4234
hip_left_aa	hip	left	aa	I	Frame_25	0.884984	0.539763	0.678872	0.515174	1.68152	3.64152	2.80971	3.63371	4.66093	10.0938	7.78813	10.0721
hip_left_aa	hip	left	aa	I	Frame_26	0.884555	0.525643	0.675604	0.537412	1.68907	3.67063	2.83139	3.53593	4.68187	10.1745	7.8482	9.80109
hip_left_aa	hip	left	aa	I	Frame_27	0.883804	0.518402	0.671102	0.551188	1.69598	3.66363	2.85335	3.45989	4.70102	10.1551	7.90909	9.59032
hip_left_aa	hip	left	aa	I	Frame_28	0.882994	0.516068	0.664934	0.559998	1.70021	3.62714	2.87716	3.39165	4.71274	10.0539	7.97507	9.40117
hip_left_aa	hip	left	aa	I	Frame_29	0.88253	0.516166	0.657169	0.568572	1.69957	3.57275	2.90346	3.31494	4.71096	9.90316	8.04798	9.18853
hip_left_aa	hip	left	aa	I	Frame_30	0.882757	0.517025	0.648171	0.580473	1.6925	3.5115	2.93191	3.22042	4.69136	9.73339	8.12684	8.92654
hip_left_aa	hip	left	aa	I	Frame_31	0.883858	0.518757	0.638201	0.596765	1.67825	3.44975	2.96207	3.10971	4.65187	9.56222	8.21045	8.61967
hip_left_aa	hip	left	aa	I	Frame_32	0.885718	0.520003	0.627354	0.616573	1.65806	3.39823	2.99406	2.99037	4.59591	9.4194	8.29912	8.28889
hip_left_aa	hip	left	aa	I	Frame_33	0.887932	0.520071	0.615401	0.637692	1.63541	3.36322	3.02964	2.87357	4.53314	9.32237	8.39774	7.96514
hip_left_aa	hip	left	aa	I	Frame_34	0.890005	0.519384	0.602006	0.657053	1.61449	3.34374	3.07106	2.77169	4.47515	9.26837	8.51254	7.68275
hip_left_aa	hip	left	aa	I	Frame_35	0.891571	0.519122	0.587343	0.672946	1.59875	3.33289	3.1189	2.69128	4.4315	9.2383	8.64516	7.45984
hip_left_aa	hip	left	aa	I	Frame_36	0.89256	0.520424	0.572158	0.684792	1.58936	3.32261	3.17162	2.63343	4.40548	9.20982	8.79129	7.29949
hip_left_aa	hip	left	aa	I	Frame_37	0.893194	0.5234	0.557556	0.69329	1.58515	3.30935	3.22627	2.59479	4.39381	9.17306	8.94277	7.1924
hip_left_aa	hip	left	aa	I	Frame_38	0.893647	0.526678	0.544587	0.700104	1.58545	3.29694	3.28081	2.5686	4.39464	9.13865	9.09394	7.11978
hip_left_aa	hip	left	aa	I	Frame_39	0.894	0.529497	0.533881	0.707116	1.59071	3.2901	3.33569	2.54748	4.40922	9.1197	9.24606	7.06126
hip_left_aa	hip	left	aa	I	Frame_40	0.894401	0.529396	0.525458	0.715452	1.60097	3.30163	3.39384	2.52769	4.43766	9.15165	9.40723	7.0064
hip_left_aa	hip	left	aa	I	Frame_41	0.89488	0.526466	0.518567	0.728563	1.61713	3.33687	3.46076	2.4948	4.48247	9.24932	9.59272	6.91522
hip_left_aa	hip	left	aa	I	Frame_42	0.895411	0.523602	0.51227	0.740614	1.64031	3.39106	3.5422	2.47533	4.54671	9.39953	9.81847	6.86127
hip_left_aa	hip	left	aa	I	Frame_43	0.896086	0.524285	0.506041	0.749487	1.67017	3.45499	3.6414	2.48075	4.62948	9.57676	10.0935	6.87627
hip_left_aa	hip	left	aa	I	Frame_44	0.897078	0.5298	0.500112	0.754021	1.70476	3.523	3.75703	2.51768	4.72535	9.76525	10.414	6.97866
hip_left_aa	hip	left	aa	I	Frame_45	0.898633	0.538577	0.495434	0.754666	1.74035	3.59519	3.88281	2.58329	4.824	9.96537	10.7626	7.16051
hip_left_aa	hip	left	aa	I	Frame_46	0.900777	0.547385	0.492753	0.752902	1.77361	3.67651	4.01017	2.66731	4.91621	10.1908	11.1156	7.39341
hip_left_aa	hip	left	aa	I	Frame_47	0.90327	0.553253	0.492725	0.750202	1.80319	3.77146	4.12935	2.7572	4.99817	10.454	11.446	7.64257
hip_left_aa	hip	left	aa	I	Frame_48	0.905562	0.554033	0.49551	0.747328	1.83092	3.88417	4.23177	2.84413	5.07505	10.7664	11.7299	7.88351
hip_left_aa	hip	left	aa	I	Frame_49	0.907022	0.548867	0.500912	0.744122	1.86105	4.01622	4.31178	2.92618	5.15857	11.1324	11.9516	8.11096
hip_left_aa	hip	left	aa	I	Frame_50	0.907062	0.537524	0.508442	0.740357	1.89929	4.16918	4.36799	3.00513	5.26458	11.5564	12.1075	8.32981
hip_left_aa	hip	left	aa	I	Frame_51	0.905501	0.520937	0.517748	0.736398	1.94904	4.34136	4.40296	3.08191	5.40247	12.0336	12.2044	8.54262
hip_left_aa	hip	left	aa	I	Frame_52	0.902708	0.500804	0.529047	0.733266	2.00879	4.52846	4.41963	3.15516	5.56808	12.5523	12.2506	8.74565
hip_left_aa	hip	left	aa	I	Frame_53	0.899509	0.47896	0.542755	0.732528	2.07269	4.72474	4.42125	3.21972	5.7452	13.0963	12.2551	8.9246
hip_left_aa	hip	left	aa	I	Frame_54	0.896931	0.456803	0.558168	0.735374	2.13229	4.9237	4.4148	3.27012	5.9104	13.6478	12.2372	9.0643
hip_left_aa	hip	left	aa	I	Frame_55	0.895677	0.434973	0.575767	0.741964	2.18087	5.11837	4.39786	3.30258	6.04507	14.1874	12.1903	9.15429
hip_left_aa	hip	left	aa	I	Frame_56	0.895767	0.413545	0.595415	0.751729	2.2162	5.30014	4.36627	3.31388	6.14299	14.6912	12.1027	9.1856
hip_left_aa	hip	left	aa	I	Frame_57	0.896984	0.392737	0.616704	0.763927	2.23637	5.45571	4.31378	3.29842	6.1989	15.1225	11.9572	9.14275
hip_left_aa	hip	left	aa	I	Frame_58	0.89903	0.372559	0.638567	0.777751	2.23825	5.57204	4.23474	3.25074	6.20412	15.4449	11.7381	9.0106
hip_left_aa	hip	left	aa	I	Frame_59	0.90166	0.35296	0.660242	0.792305	2.2188	5.63953	4.12416	3.16901	6.15019	15.632	11.4316	8.78405
hip_left_aa	hip	left	aa	I	Frame_60	0.904885	0.334111	0.681664	0.806261	2.17409	5.6534	3.97735	3.05999	6.02626	15.6704	11.0247	8.48186
[truncated: 3,521 more rows]
